# Supplementary material for: Strain Structure and Dynamics Revealed by Targeted Deep Sequencing of the Honey Bee Gut Microbiome
Source: mSphere. 2020 Aug 26;5(4):e00694-20. doi: 10.1128/mSphere.00694-20 (PMC7449624; doi:10.1128/mSphere.00694-20)
Supplement: TABLE S1 [file mSphere.00694-20-st001.xlsx]

## Sheet: Sheet1
SampleID	Location	guaA	gluS	pflA	rimM
FL_A11	Florida	175260	56254	55252	117748
FL_A10	Florida	141786	15006	74198	62130
FL_A9	Florida	76728	40782	67134	80840
FL_A8	Florida	145826	22544	69758	63344
FL_A7	Florida	15418	21562	47214	42326
FL_A6	Florida	105660	41966	201290	84352
FL_A5	Florida	105522	37448	101190	80322
FL_A4	Florida	83822	21078	18034	32550
FL_A3	Florida	11290	1950	68220	150032
FL_A2	Florida	108406	25010	82480	80742
FL_A1	Florida	101640	14800	49654	74712
TN-sick_18B	Tennessee	130668	30378	43670	56436
TN_71	Tennessee	143368	62996	33286	73596
TN-sick_10B	Tennessee	99388	45528	41500	58350
TN-sick_19B	Tennessee	77432	33538	11176	61208
TN-sick_9B	Tennessee	111008	33016	64312	64452
TN-sick_16B	Tennessee	111476	29764	23246	42986
TN_56	Tennessee	85102	71372	49228	51070
TN_53	Tennessee	80098	46548	76264	77512
TN_35	Tennessee	105528	68244	46278	79296
TN_31	Tennessee	25626	25150	79172	51836
TN_30	Tennessee	14964	27956	24062	64030
TN-sick_17B	Tennessee	64054	36458	46440	53234
TN_44	Tennessee	108304	41516	44414	49764
TN_24	Tennessee	14004	92238	45688	65526
TN_22	Tennessee	114512	43896	22564	50532
TN-sick_6B	Tennessee	104456	42426	74960	70884
TN-sick_20B	Tennessee	128222	58556	5486	92518
TN_9	Tennessee	17910	39302	34750	71228
TN_5	Tennessee	98816	55040	41850	48780
TN_1	Tennessee	91040	33916	48556	48622
TN-sick_7B	Tennessee	59122	61586	51574	50182
T3_D3	Texas	NA	NA	21272	23890
C4_D0	Texas	42663	9934	29701	18844
C4_D3	Texas	NA	NA	NA	18316
T3_D0	Texas	15642	16884	41095	8860
C4_D5	Texas	NA	44055	NA	NA
C6_D5	Texas	NA	18509	NA	NA
T3_D5	Texas	NA	276	NA	20369
C11_D5	Texas	NA	1270	NA	NA
C11_D3	Texas	NA	14849	NA	15069
C11_D0	Texas	NA	11204	24945	16042
T2_D5	Texas	NA	62810	NA	3458
T2_D7	Texas	NA	18867	NA	NA
T2_D0	Texas	53116	28524	27964	15556
T2_D3	Texas	NA	370	24280	31199
T5_D0	Texas	25820	24159	6245	17195
T11_D5	Texas	NA	1437	NA	NA
T11_D3	Texas	NA	563	35557	21960
C9_D5	Texas	NA	26126	NA	NA
C9_D3	Texas	NA	566	NA	15116
C9_D0	Texas	NA	17715	38508	7646
C5_D3	Texas	NA	17363	NA	5895
C2_D5	Texas	NA	717	NA	NA
C2_D3	Texas	NA	18276	20468	35359
C2_D0	Texas	25921	12311	38926	15376
C7_D5	Texas	NA	23104	NA	NA
C7_D0	Texas	35990	3413	NA	26266
C7_D1	Texas	NA	NA	47405	NA
C7_D3	Texas	NA	359	NA	14418
T14_D0	Texas	NA	779	45963	23104
T14_D3	Texas	NA	245	NA	NA
C14_D0	Texas	NA	9906	33393	20491
C14_D3	Texas	NA	6508	NA	14947
vanco_V2	Texas	206198	119982	52462	63338
vanco_V3	Texas	130216	82524	60558	56140
vanco_V1	Texas	111430	65842	98530	114338
vanco_V4	Texas	70542	104978	17628	35980
vanco_V5	Texas	30262	28740	17960	38444
C5_D0	Texas	4179	12009	NA	26605
C5_D1	Texas	NA	NA	41215	NA
C5_D5	Texas	NA	25820	NA	NA
C15_D0	Texas	NA	2131	52179	20109
T13_D0	Texas	NA	15888	6240	27044
T11_D0	Texas	NA	17281	28322	11744
oxy_Oxy2	Texas	145856	55300	63776	86792
oxy_Oxy1	Texas	82082	63740	34122	73930
oxy_Oxy3	Texas	124052	48876	55410	58302
T1_D0	Texas	36041	19989	25531	16971
T1_D3	Texas	NA	7066	28853	12902
T1_D5	Texas	NA	NA	NA	22913
T1_D7	Texas	NA	7900	NA	NA
T8_D3	Texas	NA	17560	23284	14610
T8_D0	Texas	14696	14977	28437	17113
C15_D3	Texas	NA	1068	NA	21841
T15_D3	Texas	NA	NA	NA	12816
T15_D0	Texas	36040	32386	20395	20639
C6_D3	Texas	NA	16685	NA	21200
C6_D1	Texas	NA	NA	17874	NA
C12_D0	Texas	NA	14831	13293	20283
C12_D5	Texas	NA	30097	NA	NA
T6_D0	Texas	36371	22080	18142	14635
T6_D3	Texas	NA	918	21168	12619
T10_D0	Texas	NA	8631	19703	16034
T10_D3	Texas	NA	NA	29327	11029
C3_D0	Texas	34732	14210	15933	20678
C3_D3	Texas	NA	12212	NA	15437
C3_D5	Texas	NA	377	NA	NA
tylo_Ty1	Texas	86446	71398	111390	59450
tylo_Ty2	Texas	114280	47302	107640	71314
tylo_Ty3	Texas	61984	71860	45998	57678
tylo_Ty4	Texas	82748	662	86148	58682
T7_D5	Texas	NA	196	NA	NA
T7_D3	Texas	NA	NA	44330	12303
T7_D0	Texas	15990	27132	12696	12203
C8_D5	Texas	NA	33500	NA	NA
C8_D1	Texas	NA	NA	22985	NA
C8_D0	Texas	40601	13126	NA	31920
C8_D3	Texas	NA	432	NA	19862
kana_K1	Texas	98886	87210	65082	67370
kana_K3	Texas	64842	45312	96936	35622
T9_D0	Texas	18941	23392	28059	19591
T8_D5	Texas	NA	658	NA	NA
T9_D5	Texas	NA	27111	NA	NA
C10_D5	Texas	NA	721	NA	NA
C10_D0	Texas	NA	10911	15653	23936
C10_D3	Texas	NA	4081	NA	24301
C13_D5	Texas	NA	12332	NA	NA
C13_D0	Texas	NA	19813	37141	18409
C13_D3	Texas	NA	14289	NA	10868
T4_D5	Texas	NA	NA	NA	17977
T4_D3	Texas	NA	NA	36536	27738
T4_D0	Texas	37062	6184	27272	15550
C1_D5	Texas	NA	29934	NA	NA
C1_D3	Texas	NA	15353	48726	15742
C1_D0	Texas	41932	11658	39222	20831
T12_D3	Texas	NA	NA	NA	13427
T12_D0	Texas	NA	16861	10371	16130
kana_K2	Texas	32558	26610	46808	54830
control_C4	Texas	72802	84306	46118	286370
control_C1	Texas	61550	26324	6286	151660
control_C3	Texas	14086	82708	14012	79506
control_C2	Texas	90794	42690	9256	71478
C6_D0	Texas	16938	13019	NA	18847
T9_D3	Texas	NA	20903	31522	34887
UT-feral_F9	Utah	29124	59542	26658	61868
UT-feral_F6	Utah	138256	24546	86758	57430
UT-feral_F7	Utah	120474	37588	34774	50362
UT-feral_F5	Utah	39694	18112	92116	52968
UT-feral_F2	Utah	82322	49962	85948	40938
UT-feral_F1	Utah	102768	31750	102234	71548
UT-feral_F8	Utah	98246	33666	60390	48906
UT-feral_F11	Utah	129314	12236	206418	54214
UT-feral_F10	Utah	147568	51202	179988	59478
