# Supplementary material for: Strain Structure and Dynamics Revealed by Targeted Deep Sequencing of the Honey Bee Gut Microbiome
Source: mSphere. 2020 Aug 26;5(4):e00694-20. doi: 10.1128/mSphere.00694-20 (PMC7449624; doi:10.1128/mSphere.00694-20)
Supplement: TABLE S2 [file mSphere.00694-20-st002.xlsx]

## Sheet: Sheet1
Table S2A
Marker	Location	Number of Strains
GMP	Tennessee	91
GMP	Utah	52
GMP	Florida	64
GMP	Texas	269
GluS	Tennessee	74
GluS	Utah	31
GluS	Florida	47
GluS	Texas	167
PflA	Tennessee	184
PflA	Utah	94
PflA	Florida	113
PflA	Texas	659
RimM	Tennessee	39
RimM	Utah	28
RimM	Florida	55
RimM	Texas	131
Table S2B
SampleID	guaA	gluS	pflA	rimM
T3_D3	NA	NA	32	4
C4_D0	8	7	18	4
C4_D3	NA	NA	17	4
T3_D0	8	7	4	5
T3_D7	4	4	17	3
C12_D5	4	4	15	7
T3_D5	4	14	20	3
UT-feral_F9	6	8	14	6
UT-feral_F6	9	8	21	14
UT-feral_F7	12	5	17	10
UT-feral_F5	5	2	3	4
UT-feral_F2	4	4	17	4
C_D5_256	5	NA	NA	NA
C4_D5	4	4	32	4
UT-feral_F1	5	4	18	1
C11_D7	6	7	14	6
UT-feral_F8	8	4	16	4
C11_D5	6	9	11	4
C11_D3	6	3	8	6
C11_D0	13	12	14	2
T2_D5	4	2	NA	10
T2_D7	9	4	21	3
T2_D0	6	4	18	7
C4_D7	13	11	28	8
FL_A11	8	6	10	8
T2_D3	4	9	32	2
T5_D7	4	4	11	1
TN-sick_18B	6	4	17	6
T5_D0	8	18	21	8
TN_71	6	8	13	10
TN-sick_10B	8	4	16	8
T11_D5	6	3	10	2
C9_D7	7	5	19	6
C9_D5	6	4	16	11
C9_D3	4	4	NA	11
C9_D0	6	5	2	7
C5_D3	4	4	17	9
C2_D7	4	4	13	8
C2_D5	6	11	20	5
C2_D3	4	4	16	6
C2_D0	6	4	9	1
TN-sick_19B	7	4	12	6
TN-sick_9B	7	4	15	4
C7_D5	6	4	16	4
C7_D7	4	4	16	NA
C7_D0	4	2	NA	8
C7_D1	NA	NA	13	NA
C7_D3	8	13	14	6
T4_D7	4	4	5	1
T14_D5	NA	NA	10	4
T14_D7	8	10	9	3
T14_D0	12	11	14	8
T14_D3	4	12	NA	NA
C14_D0	4	4	16	8
C14_D3	13	3	25	6
C14_D5	4	4	29	5
C14_D7	6	6	26	14
vanco_V2	6	4	16	4
vanco_V3	4	8	16	6
TN-sick_16B	6	2	17	4
vanco_V1	6	5	19	4
vanco_V4	4	4	4	12
vanco_V5	9	3	19	8
TN_56	4	4	17	6
C5_D0	10	8	NA	4
C5_D1	NA	NA	16	NA
TN_53	7	5	12	3
C5_D7	10	NA	7	1
C5_D5	NA	4	17	8
UT-feral_F11	10	7	23	10
C_D7_364	NA	16	NA	NA
TN_35	11	6	15	4
TN_31	6	4	18	8
TN_30	4	2	18	6
C15_D3	4	8	17	10
C15_D0	6	4	16	4
C15_D7	4	4	15	3
C15_D5	10	9	18	5
FL_A10	15	8	14	11
T13_D0	4	4	19	7
T13_D5	NA	NA	18	6
T13_D7	NA	NA	19	4
TN_44	6	4	18	5
T11_D7	NA	NA	10	3
TN_24	7	8	17	5
TN_22	4	2	16	12
TN-sick_6B	4	2	15	3
T11_D0	4	4	16	11
FL_A9	12	9	12	15
FL_A8	6	4	21	14
FL_A7	4	2	13	9
FL_A6	4	5	24	9
FL_A5	4	4	14	8
FL_A4	15	5	23	8
FL_A3	6	4	NA	8
FL_A2	4	2	24	8
FL_A1	9	8	20	9
UT-feral_F10	6	4	15	4
C_D7_280	4	NA	NA	NA
T1_D0	6	4	17	6
T1_D3	6	4	16	7
oxy_Oxy3	4	4	17	2
oxy_Oxy2	4	5	15	4
oxy_Oxy1	4	4	15	2
T1_D5	NA	NA	13	4
T1_D7	8	6	3	3
T8_D3	4	4	31	4
T8_D0	6	4	17	6
T8_D7	4	4	14	7
TN-sick_17B	8	11	8	4
T15_D3	6	NA	31	4
T15_D0	7	11	17	7
T15_D7	8	NA	4	9
T15_D5	NA	NA	19	2
C6_D3	4	4	13	4
C6_D1	NA	NA	16	NA
C6_D0	10	13	NA	6
C12_D7	13	10	9	2
C6_D5	6	2	22	5
T6_D0	4	4	8	6
T6_D3	4	7	12	6
T6_D5	4	NA	10	4
T6_D7	NA	NA	NA	2
T10_D0	8	2	17	4
T10_D3	NA	NA	30	4
T10_D5	NA	NA	16	9
T10_D7	NA	NA	7	3
C3_D0	8	7	16	4
C3_D3	6	8	15	6
C3_D5	4	13	25	4
C3_D7	4	4	17	8
tylo_Ty1	4	3	15	4
tylo_Ty2	9	3	20	1
tylo_Ty3	3	3	17	6
tylo_Ty4	4	11	20	4
T7_D7	4	NA	10	6
T7_D5	NA	18	25	4
T7_D3	NA	NA	14	5
C_D7_92	NA	NA	NA	4
T7_D0	4	4	19	6
C8_D5	4	4	20	5
C8_D7	NA	2	16	6
C8_D1	NA	NA	16	NA
C8_D0	4	4	NA	4
C8_D3	9	7	8	6
TN-sick_20B	5	2	13	5
kana_K1	4	4	21	9
TN_9	9	8	13	8
kana_K3	2	4	23	5
T9_D0	10	10	17	3
TN_5	4	4	2	11
T8_D5	6	4	11	2
T9_D5	6	4	20	4
TN_1	8	8	22	12
C10_D5	11	14	16	7
C10_D7	10	2	16	6
C10_D0	4	4	21	6
C10_D3	12	13	17	3
C13_D5	12	4	24	5
C13_D7	8	5	12	4
C13_D0	4	4	16	4
C13_D3	4	2	18	2
TN-sick_7B	4	4	15	6
T4_D5	NA	NA	28	2
T4_D3	NA	NA	14	8
T4_D0	9	4	21	4
C1_D7	4	4	19	6
C1_D5	4	4	21	2
C1_D3	8	9	14	1
C1_D0	4	2	10	4
T12_D3	NA	NA	31	4
T12_D0	4	4	14	6
T12_D7	7	4	17	2
T12_D5	NA	NA	18	4
T11_D3	4	9	19	4
C12_D3	4	NA	NA	NA
kana_K2	2	4	24	9
control_C4	4	3	17	3
control_C1	11	4	17	4
T_D7_393	NA	NA	9	NA
control_C3	4	5	12	10
control_C2	3	4	17	2
C12_D0	4	4	16	1
C6_D7	4	2	19	8
T9_D3	4	4	31	4
