# Supplementary material for: Strain Structure and Dynamics Revealed by Targeted Deep Sequencing of the Honey Bee Gut Microbiome
Source: mSphere. 2020 Aug 26;5(4):e00694-20. doi: 10.1128/mSphere.00694-20 (PMC7449624; doi:10.1128/mSphere.00694-20)
Supplement: DATA SET S1 [file mSphere.00694-20-sd001.xlsx]

## Sheet: Sheet1
Marker	Strain ID	Number of bees with strain	Absolute Frequency (total reads)	Frequency after removing reads <1%	Proportion of reads excluded	Sample	Read ID
GluS	strain001	27	0.030053	0.0632763	0.525051	GluS_T_D0_312	GluS_T_D0_312_M03745:17:000000000-B5YWL:1:1101:19710:1916_312
GluS	strain001	27	0.0102996	0.0211946	0.514045	GluS_C_D3_331	GluS_C_D3_331_M03745:17:000000000-B5YWL:1:1113:18319:10161_331
GluS	strain001	27	0.0306407	0.0723684	0.576602	GluS_C_D3_324	GluS_C_D3_324_M03745:17:000000000-B5YWL:1:1110:22751:5695_324
GluS	strain001	27	0.0231481	0.052356	0.55787	GluS_C_D3_325	GluS_C_D3_325_M03745:17:000000000-B5YWL:1:1108:23637:15059_325
GluS	strain001	27	0.174912	0.388235	0.54947	GluS_C_D3_326	GluS_C_D3_326_M03745:17:000000000-B5YWL:1:1101:23401:17108_326
GluS	strain001	27	0.077432	0.213369	0.637099	GluS_C_D3_327	GluS_C_D3_327_M03745:17:000000000-B5YWL:1:1101:8385:2940_327
GluS	strain001	27	0.279772	0.416265	0.327899	GluS_C_D3_323	GluS_C_D3_323_M03745:17:000000000-B5YWL:1:1101:14860:5807_323
GluS	strain001	27	0.0499006	0.116486	0.571616	GluS_vanco_V3	GluS_vanco_V3_M01012:82:000000000-AKF65:1:1101:9383:2525_173
GluS	strain001	27	0.215082	0.421336	0.489523	GluS_vanco_V2	GluS_vanco_V2_M01012:82:000000000-AKF65:1:1101:17447:4756_165
GluS	strain001	27	0.163513	0.404828	0.596094	GluS_vanco_V1	GluS_vanco_V1_M01012:82:000000000-AKF65:1:1101:23588:4677_157
GluS	strain001	27	0.352179	0.500552	0.296418	GluS_C_D5_346	GluS_C_D5_346_M03745:17:000000000-B5YWL:1:1101:10160:2220_346
GluS	strain001	27	0.292321	0.470758	0.379041	GluS_C_D5_350	GluS_C_D5_350_M03745:17:000000000-B5YWL:1:1101:18902:1847_350
GluS	strain001	27	0.164048	0.427217	0.616008	GluS_oxy_Oxy3	GluS_oxy_Oxy3_M01012:82:000000000-AKF65:1:1101:15834:7271_166
GluS	strain001	27	0.0166436	0.0427046	0.610264	GluS_C_D5_348	GluS_C_D5_348_M03745:17:000000000-B5YWL:1:1105:10815:11864_348
GluS	strain001	27	0.0243243	0.0559006	0.564865	GluS_T_D3_333	GluS_T_D3_333_M03745:17:000000000-B5YWL:1:1102:13733:4175_333
GluS	strain001	27	0.122016	0.262857	0.535809	GluS_C_D5_341	GluS_C_D5_341_M03745:17:000000000-B5YWL:1:1101:2441:12351_341
GluS	strain001	27	0.0204082	0.0632911	0.677551	GluS_T_D3_338	GluS_T_D3_338_M03745:17:000000000-B5YWL:1:1112:16304:22160_338
GluS	strain001	27	0.302993	0.47615	0.363661	GluS_C_D5_347	GluS_C_D5_347_M03745:17:000000000-B5YWL:1:1101:14175:1751_347
GluS	strain001	27	0.318579	0.512962	0.378943	GluS_C_D0_301	GluS_C_D0_301_M03745:17:000000000-B5YWL:1:1101:8327:4941_301
GluS	strain001	27	0.3432	0.509561	0.326478	GluS_C_D0_300	GluS_C_D0_300_M03745:17:000000000-B5YWL:1:1101:10898:2221_300
GluS	strain001	27	0.0395763	0.0939355	0.578687	GluS_FL_A9	GluS_FL_A9_M01012:82:000000000-AKF65:1:1101:20440:13120_127
GluS	strain001	27	0.0248668	0.0636364	0.609236	GluS_T_D3_337	GluS_T_D3_337_M03745:17:000000000-B5YWL:1:1109:7155:19638_337
GluS	strain001	27	0.301163	0.497956	0.395203	GluS_C_D5_339	GluS_C_D5_339_M03745:17:000000000-B5YWL:1:1101:18691:2044_339
GluS	strain001	27	0.0907637	0.210315	0.568439	GluS_FL_A10	GluS_FL_A10_M01012:82:000000000-AKF65:1:1101:12352:5548_135
GluS	strain001	27	0.167152	0.424171	0.605932	GluS_kana_K3	GluS_kana_K3_M01012:82:000000000-AKF65:1:1101:7062:11891_174
GluS	strain001	27	0.356441	0.53102	0.328762	GluS_C_D7_362	GluS_C_D7_362_M03745:17:000000000-B5YWL:1:1101:11981:1843_362
GluS	strain001	27	0.0475676	0.175439	0.728865	GluS_C_D7_363	GluS_C_D7_363_M03745:17:000000000-B5YWL:1:1101:12085:5336_363
GluS	strain002	24	0.0117134	0.0246625	0.525051	GluS_T_D0_312	GluS_T_D0_312_M03745:17:000000000-B5YWL:1:1101:14061:4773_312
GluS	strain002	24	0.0139276	0.0328947	0.576602	GluS_C_D3_324	GluS_C_D3_324_M03745:17:000000000-B5YWL:1:1116:20674:7604_324
GluS	strain002	24	0.0162037	0.0366492	0.55787	GluS_C_D3_325	GluS_C_D3_325_M03745:17:000000000-B5YWL:1:1106:15128:23410_325
GluS	strain002	24	0.100707	0.223529	0.54947	GluS_C_D3_326	GluS_C_D3_326_M03745:17:000000000-B5YWL:1:1101:7205:18829_326
GluS	strain002	24	0.0404313	0.111411	0.637099	GluS_C_D3_327	GluS_C_D3_327_M03745:17:000000000-B5YWL:1:1101:23486:10811_327
GluS	strain002	24	0.169553	0.252274	0.327899	GluS_C_D3_323	GluS_C_D3_323_M03745:17:000000000-B5YWL:1:1101:18504:5431_323
GluS	strain002	24	0.027798	0.0648902	0.571616	GluS_vanco_V3	GluS_vanco_V3_M01012:82:000000000-AKF65:1:1101:12619:8432_173
GluS	strain002	24	0.130636	0.25591	0.489523	GluS_vanco_V2	GluS_vanco_V2_M01012:82:000000000-AKF65:1:1101:15060:4806_165
GluS	strain002	24	0.10264	0.254117	0.596094	GluS_vanco_V1	GluS_vanco_V1_M01012:82:000000000-AKF65:1:1101:11966:14295_157
GluS	strain002	24	0.108896	0.154773	0.296418	GluS_C_D5_346	GluS_C_D5_346_M03745:17:000000000-B5YWL:1:1101:23357:2406_346
GluS	strain002	24	0.10506	0.16919	0.379041	GluS_C_D5_350	GluS_C_D5_350_M03745:17:000000000-B5YWL:1:1101:16997:3353_350
GluS	strain002	24	0.0998036	0.25991	0.616008	GluS_oxy_Oxy3	GluS_oxy_Oxy3_M01012:82:000000000-AKF65:1:1101:5864:8986_166
GluS	strain002	24	0.0371353	0.08	0.535809	GluS_C_D5_341	GluS_C_D5_341_M03745:17:000000000-B5YWL:1:1102:13246:13004_341
GluS	strain002	24	0.104876	0.164812	0.363661	GluS_C_D5_347	GluS_C_D5_347_M03745:17:000000000-B5YWL:1:1101:10639:1988_347
GluS	strain002	24	0.091556	0.14742	0.378943	GluS_C_D0_301	GluS_C_D0_301_M03745:17:000000000-B5YWL:1:1101:23445:6059_301
GluS	strain002	24	0.099791	0.148163	0.326478	GluS_C_D0_300	GluS_C_D0_300_M03745:17:000000000-B5YWL:1:1101:8354:1951_300
GluS	strain002	24	0.0173116	0.0410895	0.578687	GluS_FL_A9	GluS_FL_A9_M01012:82:000000000-AKF65:1:1101:12319:12332_127
GluS	strain002	24	0.0195382	0.05	0.609236	GluS_T_D3_337	GluS_T_D3_337_M03745:17:000000000-B5YWL:1:1109:8849:3948_337
GluS	strain002	24	0.0875593	0.144775	0.395203	GluS_C_D5_339	GluS_C_D5_339_M03745:17:000000000-B5YWL:1:1101:22472:2550_339
GluS	strain002	24	0.0232558	0.0588235	0.604651	GluS_C_D7_364	GluS_C_D7_364_M03745:17:000000000-B5YWL:1:1104:6729:19344_364
GluS	strain002	24	0.0427829	0.0991353	0.568439	GluS_FL_A10	GluS_FL_A10_M01012:82:000000000-AKF65:1:1101:21303:10672_135
GluS	strain002	24	0.106771	0.270945	0.605932	GluS_kana_K3	GluS_kana_K3_M01012:82:000000000-AKF65:1:1101:6605:10245_174
GluS	strain002	24	0.0876266	0.130545	0.328762	GluS_C_D7_362	GluS_C_D7_362_M03745:17:000000000-B5YWL:1:1101:11260:1925_362
GluS	strain002	24	0.0433514	0.159888	0.728865	GluS_C_D7_363	GluS_C_D7_363_M03745:17:000000000-B5YWL:1:1101:6577:2677_363
GluS	strain003	24	0.0143639	0.030243	0.525051	GluS_T_D0_312	GluS_T_D0_312_M03745:17:000000000-B5YWL:1:1101:27269:8426_312
GluS	strain003	24	0.0162037	0.0366492	0.55787	GluS_C_D3_325	GluS_C_D3_325_M03745:17:000000000-B5YWL:1:1107:12732:22567_325
GluS	strain003	24	0.113074	0.25098	0.54947	GluS_C_D3_326	GluS_C_D3_326_M03745:17:000000000-B5YWL:1:1101:11852:2052_326
GluS	strain003	24	0.0362656	0.0999325	0.637099	GluS_C_D3_327	GluS_C_D3_327_M03745:17:000000000-B5YWL:1:1101:10099:7584_327
GluS	strain003	24	0.144561	0.215088	0.327899	GluS_C_D3_323	GluS_C_D3_323_M03745:17:000000000-B5YWL:1:1101:18539:5425_323
GluS	strain003	24	0.0206728	0.0482575	0.571616	GluS_vanco_V3	GluS_vanco_V3_M01012:82:000000000-AKF65:1:1101:15319:3081_173
GluS	strain003	24	0.105132	0.20595	0.489523	GluS_vanco_V2	GluS_vanco_V2_M01012:82:000000000-AKF65:1:1101:10069:5437_165
GluS	strain003	24	0.0805261	0.199368	0.596094	GluS_vanco_V1	GluS_vanco_V1_M01012:82:000000000-AKF65:1:1101:6405:5181_157
GluS	strain003	24	0.181493	0.257955	0.296418	GluS_C_D5_346	GluS_C_D5_346_M03745:17:000000000-B5YWL:1:1101:10472:2436_346
GluS	strain003	24	0.16387	0.263899	0.379041	GluS_C_D5_350	GluS_C_D5_350_M03745:17:000000000-B5YWL:1:1101:21436:1809_350
GluS	strain003	24	0.0790981	0.205989	0.616008	GluS_oxy_Oxy3	GluS_oxy_Oxy3_M01012:82:000000000-AKF65:1:1101:10595:9276_166
GluS	strain003	24	0.0124827	0.0320285	0.610264	GluS_C_D5_348	GluS_C_D5_348_M03745:17:000000000-B5YWL:1:1101:19476:11594_348
GluS	strain003	24	0.0108108	0.0248447	0.564865	GluS_T_D3_333	GluS_T_D3_333_M03745:17:000000000-B5YWL:1:1108:13279:2614_333
GluS	strain003	24	0.0557029	0.12	0.535809	GluS_C_D5_341	GluS_C_D5_341_M03745:17:000000000-B5YWL:1:1103:10442:6358_341
GluS	strain003	24	0.17163	0.269714	0.363661	GluS_C_D5_347	GluS_C_D5_347_M03745:17:000000000-B5YWL:1:1101:23756:2342_347
GluS	strain003	24	0.162923	0.262332	0.378943	GluS_C_D0_301	GluS_C_D0_301_M03745:17:000000000-B5YWL:1:1101:13095:5189_301
GluS	strain003	24	0.180365	0.267795	0.326478	GluS_C_D0_300	GluS_C_D0_300_M03745:17:000000000-B5YWL:1:1101:11216:3016_300
GluS	strain003	24	0.0195675	0.046444	0.578687	GluS_FL_A9	GluS_FL_A9_M01012:82:000000000-AKF65:1:1102:12773:12947_127
GluS	strain003	24	0.026643	0.0681818	0.609236	GluS_T_D3_337	GluS_T_D3_337_M03745:17:000000000-B5YWL:1:1104:12812:5857_337
GluS	strain003	24	0.167836	0.277508	0.395203	GluS_C_D5_339	GluS_C_D5_339_M03745:17:000000000-B5YWL:1:1101:10509:1834_339
GluS	strain003	24	0.0430494	0.0997529	0.568439	GluS_FL_A10	GluS_FL_A10_M01012:82:000000000-AKF65:1:1101:14248:12078_135
GluS	strain003	24	0.0770215	0.195453	0.605932	GluS_kana_K3	GluS_kana_K3_M01012:82:000000000-AKF65:1:1101:15879:10619_174
GluS	strain003	24	0.18413	0.274315	0.328762	GluS_C_D7_362	GluS_C_D7_362_M03745:17:000000000-B5YWL:1:1101:23614:2152_362
GluS	strain003	24	0.0231351	0.085327	0.728865	GluS_C_D7_363	GluS_C_D7_363_M03745:17:000000000-B5YWL:1:1101:23456:5682_363
GluS	strain004	24	0.349219	0.494881	0.294339	GluS_T_D0_310	GluS_T_D0_310_M03745:17:000000000-B5YWL:1:1101:17615:1900_310
GluS	strain004	24	0.0333761	0.0825397	0.595635	GluS_T_D0_317	GluS_T_D0_317_M03745:17:000000000-B5YWL:1:2104:21809:7143_317
GluS	strain004	24	0.327228	0.480144	0.318479	GluS_T_D0_316	GluS_T_D0_316_M03745:17:000000000-B5YWL:1:1101:11034:1830_316
GluS	strain004	24	0.349505	0.500255	0.301346	GluS_T_D0_315	GluS_T_D0_315_M03745:17:000000000-B5YWL:1:1101:17574:2057_315
GluS	strain004	24	0.0589888	0.121387	0.514045	GluS_C_D3_331	GluS_C_D3_331_M03745:17:000000000-B5YWL:1:1101:4620:11661_331
GluS	strain004	24	0.344201	0.500025	0.311632	GluS_T_D0_305	GluS_T_D0_305_M03745:17:000000000-B5YWL:1:1101:3722:6588_305
GluS	strain004	24	0.0111421	0.0263158	0.576602	GluS_C_D3_324	GluS_C_D3_324_M03745:17:000000000-B5YWL:1:2118:14389:3286_324
GluS	strain004	24	0.0895732	0.164826	0.456559	GluS_T_D0_308	GluS_T_D0_308_M03745:17:000000000-B5YWL:1:1101:17226:5756_308
GluS	strain004	24	0.296249	0.460673	0.356921	GluS_T_D7_380	GluS_T_D7_380_M03745:17:000000000-B5YWL:1:1101:20241:1876_380
GluS	strain004	24	0.102041	0.212766	0.520408	GluS_T_D5_356	GluS_T_D5_356_M03745:17:000000000-B5YWL:1:1103:12924:7994_356
GluS	strain004	24	0.0227597	0.0461038	0.506337	GluS_C_D0_299	GluS_C_D0_299_M03745:17:000000000-B5YWL:1:1102:18691:13114_299
GluS	strain004	24	0.346073	0.513462	0.326001	GluS_C_D0_298	GluS_C_D0_298_M03745:17:000000000-B5YWL:1:1101:20361:6349_298
GluS	strain004	24	0.15654	0.264366	0.407865	GluS_C_D0_294	GluS_C_D0_294_M03745:17:000000000-B5YWL:1:1101:27398:6476_294
GluS	strain004	24	0.0372221	0.103162	0.639187	GluS_C_D0_293	GluS_C_D0_293_M03745:17:000000000-B5YWL:1:1101:16867:3868_293
GluS	strain004	24	0.0109782	0.0226645	0.515623	GluS_C_D0_291	GluS_C_D0_291_M03745:17:000000000-B5YWL:1:1102:17206:7324_291
GluS	strain004	24	0.125337	0.297608	0.578851	GluS_TN_9	GluS_TN_9_M01012:82:000000000-AKF65:1:1101:9844:2310_117
GluS	strain004	24	0.242993	0.414367	0.413579	GluS_T_D7_379	GluS_T_D7_379_M03745:17:000000000-B5YWL:1:1101:17667:1978_379
GluS	strain004	24	0.0332871	0.0854093	0.610264	GluS_C_D5_348	GluS_C_D5_348_M03745:17:000000000-B5YWL:1:1104:21766:17585_348
GluS	strain004	24	0.16318	0.320548	0.490934	GluS_C_D5_340	GluS_C_D5_340_M03745:17:000000000-B5YWL:1:1101:13941:2559_340
GluS	strain004	24	0.0163265	0.0506329	0.677551	GluS_T_D3_338	GluS_T_D3_338_M03745:17:000000000-B5YWL:1:1112:9733:22215_338
GluS	strain004	24	0.0465116	0.117647	0.604651	GluS_C_D7_364	GluS_C_D7_364_M03745:17:000000000-B5YWL:1:1109:22290:14874_364
GluS	strain004	24	0.322648	0.486068	0.336208	GluS_C_D7_370	GluS_C_D7_370_M03745:17:000000000-B5YWL:1:1101:13747:1893_370
GluS	strain004	24	0.0326087	0.0756303	0.568841	GluS_T_D5_355	GluS_T_D5_355_M03745:17:000000000-B5YWL:1:1102:11823:18630_355
GluS	strain004	24	0.0120431	0.0268567	0.551579	GluS_C_D7_368	GluS_C_D7_368_M03745:17:000000000-B5YWL:1:1101:19921:4160_368
GluS	strain005	20	0.172453	0.244385	0.294339	GluS_T_D0_310	GluS_T_D0_310_M03745:17:000000000-B5YWL:1:1101:17184:2013_310
GluS	strain005	20	0.0141207	0.0349206	0.595635	GluS_T_D0_317	GluS_T_D0_317_M03745:17:000000000-B5YWL:1:1106:21729:9952_317
GluS	strain005	20	0.168366	0.247045	0.318479	GluS_T_D0_316	GluS_T_D0_316_M03745:17:000000000-B5YWL:1:1101:8050:2257_316
GluS	strain005	20	0.184153	0.263582	0.301346	GluS_T_D0_315	GluS_T_D0_315_M03745:17:000000000-B5YWL:1:1101:24872:2606_315
GluS	strain005	20	0.0308989	0.0635838	0.514045	GluS_C_D3_331	GluS_C_D3_331_M03745:17:000000000-B5YWL:1:1101:9693:3833_331
GluS	strain005	20	0.170208	0.247263	0.311632	GluS_T_D0_305	GluS_T_D0_305_M03745:17:000000000-B5YWL:1:1101:13076:6740_305
GluS	strain005	20	0.0435862	0.0802041	0.456559	GluS_T_D0_308	GluS_T_D0_308_M03745:17:000000000-B5YWL:1:1101:23492:5287_308
GluS	strain005	20	0.151577	0.235705	0.356921	GluS_T_D7_380	GluS_T_D7_380_M03745:17:000000000-B5YWL:1:1101:14967:2531_380
GluS	strain005	20	0.0459184	0.0957447	0.520408	GluS_T_D5_356	GluS_T_D5_356_M03745:17:000000000-B5YWL:1:1104:11544:3781_356
GluS	strain005	20	0.0134773	0.0273007	0.506337	GluS_C_D0_299	GluS_C_D0_299_M03745:17:000000000-B5YWL:1:1101:26248:11118_299
GluS	strain005	20	0.185867	0.275768	0.326001	GluS_C_D0_298	GluS_C_D0_298_M03745:17:000000000-B5YWL:1:1101:13062:6346_298
GluS	strain005	20	0.0862585	0.145674	0.407865	GluS_C_D0_294	GluS_C_D0_294_M03745:17:000000000-B5YWL:1:1101:10456:6839_294
GluS	strain005	20	0.0212341	0.0588507	0.639187	GluS_C_D0_293	GluS_C_D0_293_M03745:17:000000000-B5YWL:1:1101:13083:3009_293
GluS	strain005	20	0.0643733	0.152852	0.578851	GluS_TN_9	GluS_TN_9_M01012:82:000000000-AKF65:1:1101:9877:1672_117
GluS	strain005	20	0.113292	0.193192	0.413579	GluS_T_D7_379	GluS_T_D7_379_M03745:17:000000000-B5YWL:1:1101:13657:3198_379
GluS	strain005	20	0.0235784	0.0604982	0.610264	GluS_C_D5_348	GluS_C_D5_348_M03745:17:000000000-B5YWL:1:1103:3131:14502_348
GluS	strain005	20	0.0753138	0.147945	0.490934	GluS_C_D5_340	GluS_C_D5_340_M03745:17:000000000-B5YWL:1:1102:20777:11229_340
GluS	strain005	20	0.0174419	0.0441176	0.604651	GluS_C_D7_364	GluS_C_D7_364_M03745:17:000000000-B5YWL:1:2118:3947:18283_364
GluS	strain005	20	0.163381	0.246132	0.336208	GluS_C_D7_370	GluS_C_D7_370_M03745:17:000000000-B5YWL:1:1101:16420:1826_370
GluS	strain005	20	0.0471014	0.109244	0.568841	GluS_T_D5_355	GluS_T_D5_355_M03745:17:000000000-B5YWL:1:1102:12277:19719_355
GluS	strain006	20	0.0618375	0.137255	0.54947	GluS_C_D3_326	GluS_C_D3_326_M03745:17:000000000-B5YWL:1:1102:13950:8238_326
GluS	strain006	20	0.0200931	0.055368	0.637099	GluS_C_D3_327	GluS_C_D3_327_M03745:17:000000000-B5YWL:1:1104:27358:12301_327
GluS	strain006	20	0.078214	0.116372	0.327899	GluS_C_D3_323	GluS_C_D3_323_M03745:17:000000000-B5YWL:1:1101:25165:5968_323
GluS	strain006	20	0.0113179	0.02642	0.571616	GluS_vanco_V3	GluS_vanco_V3_M01012:82:000000000-AKF65:1:1101:15910:2810_173
GluS	strain006	20	0.0596256	0.116804	0.489523	GluS_vanco_V2	GluS_vanco_V2_M01012:82:000000000-AKF65:1:1101:5245:5846_165
GluS	strain006	20	0.0462015	0.114387	0.596094	GluS_vanco_V1	GluS_vanco_V1_M01012:82:000000000-AKF65:1:1101:11189:5740_157
GluS	strain006	20	0.0610149	0.0867204	0.296418	GluS_C_D5_346	GluS_C_D5_346_M03745:17:000000000-B5YWL:1:1101:22827:1944_346
GluS	strain006	20	0.0597069	0.0961528	0.379041	GluS_C_D5_350	GluS_C_D5_350_M03745:17:000000000-B5YWL:1:1101:22552:3306_350
GluS	strain006	20	0.0410426	0.106884	0.616008	GluS_oxy_Oxy3	GluS_oxy_Oxy3_M01012:82:000000000-AKF65:1:1101:21190:7525_166
GluS	strain006	20	0.0238727	0.0514286	0.535809	GluS_C_D5_341	GluS_C_D5_341_M03745:17:000000000-B5YWL:1:1102:19461:2318_341
GluS	strain006	20	0.0568399	0.0893233	0.363661	GluS_C_D5_347	GluS_C_D5_347_M03745:17:000000000-B5YWL:1:1101:12564:2314_347
GluS	strain006	20	0.0479988	0.0772857	0.378943	GluS_C_D0_301	GluS_C_D0_301_M03745:17:000000000-B5YWL:1:1101:22235:5080_301
GluS	strain006	20	0.0501652	0.0744819	0.326478	GluS_C_D0_300	GluS_C_D0_300_M03745:17:000000000-B5YWL:1:1101:17080:4898_300
GluS	strain006	20	0.0103477	0.0245606	0.578687	GluS_FL_A9	GluS_FL_A9_M01012:82:000000000-AKF65:1:1101:15851:8184_127
GluS	strain006	20	0.0142096	0.0363636	0.609236	GluS_T_D3_337	GluS_T_D3_337_M03745:17:000000000-B5YWL:1:1108:19134:8234_337
GluS	strain006	20	0.0482395	0.0797614	0.395203	GluS_C_D5_339	GluS_C_D5_339_M03745:17:000000000-B5YWL:1:1101:24698:2637_339
GluS	strain006	20	0.0219912	0.0509574	0.568439	GluS_FL_A10	GluS_FL_A10_M01012:82:000000000-AKF65:1:1102:22271:9585_135
GluS	strain006	20	0.0431232	0.109431	0.605932	GluS_kana_K3	GluS_kana_K3_M01012:82:000000000-AKF65:1:1101:10308:12199_174
GluS	strain006	20	0.0430402	0.0641207	0.328762	GluS_C_D7_362	GluS_C_D7_362_M03745:17:000000000-B5YWL:1:1101:7135:3538_362
GluS	strain006	20	0.0182703	0.0673844	0.728865	GluS_C_D7_363	GluS_C_D7_363_M03745:17:000000000-B5YWL:1:1101:26581:9580_363
GluS	strain007	18	0.119306	0.169069	0.294339	GluS_T_D0_310	GluS_T_D0_310_M03745:17:000000000-B5YWL:1:1101:11766:2334_310
GluS	strain007	18	0.012837	0.031746	0.595635	GluS_T_D0_317	GluS_T_D0_317_M03745:17:000000000-B5YWL:1:1105:23431:22163_317
GluS	strain007	18	0.125566	0.184245	0.318479	GluS_T_D0_316	GluS_T_D0_316_M03745:17:000000000-B5YWL:1:1101:21550:2953_316
GluS	strain007	18	0.107111	0.153311	0.301346	GluS_T_D0_315	GluS_T_D0_315_M03745:17:000000000-B5YWL:1:1101:15842:2338_315
GluS	strain007	18	0.0243446	0.0500963	0.514045	GluS_C_D3_331	GluS_C_D3_331_M03745:17:000000000-B5YWL:1:1101:10341:10542_331
GluS	strain007	18	0.116884	0.169799	0.311632	GluS_T_D0_305	GluS_T_D0_305_M03745:17:000000000-B5YWL:1:1101:15693:6522_305
GluS	strain007	18	0.0341074	0.0627618	0.456559	GluS_T_D0_308	GluS_T_D0_308_M03745:17:000000000-B5YWL:1:1101:7808:5603_308
GluS	strain007	18	0.126982	0.197459	0.356921	GluS_T_D7_380	GluS_T_D7_380_M03745:17:000000000-B5YWL:1:1101:19702:2118_380
GluS	strain007	18	0.0204082	0.0425532	0.520408	GluS_T_D5_356	GluS_T_D5_356_M03745:17:000000000-B5YWL:1:1105:18299:5757_356
GluS	strain007	18	0.0916506	0.13598	0.326001	GluS_C_D0_298	GluS_C_D0_298_M03745:17:000000000-B5YWL:1:1101:27549:6958_298
GluS	strain007	18	0.0510792	0.0862628	0.407865	GluS_C_D0_294	GluS_C_D0_294_M03745:17:000000000-B5YWL:1:1101:15261:7495_294
GluS	strain007	18	0.116483	0.276583	0.578851	GluS_TN_9	GluS_TN_9_M01012:82:000000000-AKF65:1:1101:13152:1565_117
GluS	strain007	18	0.154514	0.263487	0.413579	GluS_T_D7_379	GluS_T_D7_379_M03745:17:000000000-B5YWL:1:1101:17667:3363_379
GluS	strain007	18	0.0110957	0.0284698	0.610264	GluS_C_D5_348	GluS_C_D5_348_M03745:17:000000000-B5YWL:1:1109:11615:15447_348
GluS	strain007	18	0.0641562	0.126027	0.490934	GluS_C_D5_340	GluS_C_D5_340_M03745:17:000000000-B5YWL:1:1102:12559:6185_340
GluS	strain007	18	0.0174419	0.0441176	0.604651	GluS_C_D7_364	GluS_C_D7_364_M03745:17:000000000-B5YWL:1:1105:15348:11900_364
GluS	strain007	18	0.0951838	0.143394	0.336208	GluS_C_D7_370	GluS_C_D7_370_M03745:17:000000000-B5YWL:1:1101:18727:2991_370
GluS	strain007	18	0.0181159	0.0420168	0.568841	GluS_T_D5_355	GluS_T_D5_355_M03745:17:000000000-B5YWL:1:1102:16903:7580_355
GluS	strain008	16	0.170571	0.359136	0.525051	GluS_T_D0_312	GluS_T_D0_312_M03745:17:000000000-B5YWL:1:1101:25489:4834_312
GluS	strain008	16	0.30882	0.505197	0.388714	GluS_T_D0_304	GluS_T_D0_304_M03745:17:000000000-B5YWL:1:1101:21196:1798_304
GluS	strain008	16	0.197686	0.388993	0.4918	GluS_TN-sick_19B	GluS_TN-sick_19B_M01012:82:000000000-AKF65:1:1101:7320:3349_101
GluS	strain008	16	0.0102041	0.0212766	0.520408	GluS_T_D5_356	GluS_T_D5_356_M03745:17:000000000-B5YWL:1:2102:27134:12693_356
GluS	strain008	16	0.355782	0.525723	0.323252	GluS_C_D0_296	GluS_C_D0_296_M03745:17:000000000-B5YWL:1:1101:16457:1901_296
GluS	strain008	16	0.0241379	0.0498329	0.515623	GluS_C_D0_291	GluS_C_D0_291_M03745:17:000000000-B5YWL:1:1101:9347:4729_291
GluS	strain008	16	0.092271	0.278487	0.668671	GluS_UT-feral_F9	GluS_UT-feral_F9_M01012:82:000000000-AKF65:1:1101:8378:7287_147
GluS	strain008	16	0.12002	0.291914	0.588854	GluS_UT-feral_F6	GluS_UT-feral_F6_M01012:82:000000000-AKF65:1:1101:8512:7719_123
GluS	strain008	16	0.240269	0.472266	0.491242	GluS_C_D5_351	GluS_C_D5_351_M03745:17:000000000-B5YWL:1:1101:13585:1879_351
GluS	strain008	16	0.0110236	0.026616	0.585827	GluS_C_D5_349	GluS_C_D5_349_M03745:17:000000000-B5YWL:1:1103:17496:11011_349
GluS	strain008	16	0.178649	0.375286	0.523965	GluS_T_D3_334	GluS_T_D3_334_M03745:17:000000000-B5YWL:1:1101:17956:3728_334
GluS	strain008	16	0.231549	0.377215	0.386162	GluS_T_D3_335	GluS_T_D3_335_M03745:17:000000000-B5YWL:1:1101:9426:2238_335
GluS	strain008	16	0.145946	0.335404	0.564865	GluS_T_D3_333	GluS_T_D3_333_M03745:17:000000000-B5YWL:1:1102:8057:3670_333
GluS	strain008	16	0.129107	0.367091	0.648298	GluS_TN-sick_18B	GluS_TN-sick_18B_M01012:82:000000000-AKF65:1:1102:8889:6508_188
GluS	strain008	16	0.0271903	0.0927835	0.706949	GluS_tylo_Ty4	GluS_tylo_Ty4_M01012:82:000000000-AKF65:1:1103:12992:16275_191
GluS	strain008	16	0.322689	0.505221	0.361292	GluS_C_D7_360	GluS_C_D7_360_M03745:17:000000000-B5YWL:1:1101:25063:9304_360
GluS	strain009	15	0.0884918	0.186319	0.525051	GluS_T_D0_312	GluS_T_D0_312_M03745:17:000000000-B5YWL:1:1101:26463:4937_312
GluS	strain009	15	0.159838	0.261478	0.388714	GluS_T_D0_304	GluS_T_D0_304_M03745:17:000000000-B5YWL:1:1101:15391:1990_304
GluS	strain009	15	0.0983362	0.193499	0.4918	GluS_TN-sick_19B	GluS_TN-sick_19B_M01012:82:000000000-AKF65:1:1101:14046:7052_101
GluS	strain009	15	0.0102041	0.0212766	0.520408	GluS_T_D5_356	GluS_T_D5_356_M03745:17:000000000-B5YWL:1:1118:7273:7832_356
GluS	strain009	15	0.187414	0.276933	0.323252	GluS_C_D0_296	GluS_C_D0_296_M03745:17:000000000-B5YWL:1:1101:18758:2006_296
GluS	strain009	15	0.0106263	0.0219381	0.515623	GluS_C_D0_291	GluS_C_D0_291_M03745:17:000000000-B5YWL:1:1101:19423:3748_291
GluS	strain009	15	0.0451782	0.136354	0.668671	GluS_UT-feral_F9	GluS_UT-feral_F9_M01012:82:000000000-AKF65:1:1101:13691:7184_147
GluS	strain009	15	0.0608653	0.148038	0.588854	GluS_UT-feral_F6	GluS_UT-feral_F6_M01012:82:000000000-AKF65:1:1101:2970:11500_123
GluS	strain009	15	0.132906	0.261237	0.491242	GluS_C_D5_351	GluS_C_D5_351_M03745:17:000000000-B5YWL:1:1101:13952:2485_351
GluS	strain009	15	0.0969499	0.203661	0.523965	GluS_T_D3_334	GluS_T_D3_334_M03745:17:000000000-B5YWL:1:1101:27763:15741_334
GluS	strain009	15	0.118679	0.193339	0.386162	GluS_T_D3_335	GluS_T_D3_335_M03745:17:000000000-B5YWL:1:1101:19123:2140_335
GluS	strain009	15	0.0810811	0.186335	0.564865	GluS_T_D3_333	GluS_T_D3_333_M03745:17:000000000-B5YWL:1:1101:12404:2493_333
GluS	strain009	15	0.0133333	0.106557	0.874872	GluS_FL_A3	GluS_FL_A3_M01012:82:000000000-AKF65:1:1102:8731:9136_116
GluS	strain009	15	0.0611627	0.173905	0.648298	GluS_TN-sick_18B	GluS_TN-sick_18B_M01012:82:000000000-AKF65:1:1101:11600:4905_188
GluS	strain009	15	0.168236	0.263401	0.361292	GluS_C_D7_360	GluS_C_D7_360_M03745:17:000000000-B5YWL:1:1101:12691:9410_360
GluS	strain010	14	0.104595	0.312741	0.665553	GluS_TN_35	GluS_TN_35_M01012:82:000000000-AKF65:1:1101:9201:2782_141
GluS	strain010	14	0.0385109	0.0952381	0.595635	GluS_T_D0_317	GluS_T_D0_317_M03745:17:000000000-B5YWL:1:1101:6411:6102_317
GluS	strain010	14	0.288486	0.517401	0.442432	GluS_T_D0_307	GluS_T_D0_307_M03745:17:000000000-B5YWL:1:1101:13480:6023_307
GluS	strain010	14	0.0417827	0.0986842	0.576602	GluS_C_D3_324	GluS_C_D3_324_M03745:17:000000000-B5YWL:1:1109:26301:22096_324
GluS	strain010	14	0.045087	0.12424	0.637099	GluS_C_D3_327	GluS_C_D3_327_M03745:17:000000000-B5YWL:1:1101:13718:2348_327
GluS	strain010	14	0.0110264	0.0272994	0.596094	GluS_vanco_V1	GluS_vanco_V1_M01012:82:000000000-AKF65:1:1101:5144:4138_157
GluS	strain010	14	0.118351	0.23974	0.506337	GluS_C_D0_299	GluS_C_D0_299_M03745:17:000000000-B5YWL:1:1101:21523:4222_299
GluS	strain010	14	0.0162839	0.0275003	0.407865	GluS_C_D0_294	GluS_C_D0_294_M03745:17:000000000-B5YWL:1:1101:4004:6363_294
GluS	strain010	14	0.208353	0.440914	0.527452	GluS_C_D0_303	GluS_C_D0_303_M03745:17:000000000-B5YWL:1:1101:23583:5303_303
GluS	strain010	14	0.233731	0.477292	0.510297	GluS_C_D7_372	GluS_C_D7_372_M03745:17:000000000-B5YWL:1:1101:23335:1861_372
GluS	strain010	14	0.0453376	0.0914123	0.504032	GluS_C_D7_371	GluS_C_D7_371_M03745:17:000000000-B5YWL:1:1101:21344:3587_371
GluS	strain010	14	0.0112246	0.0169099	0.336208	GluS_C_D7_370	GluS_C_D7_370_M03745:17:000000000-B5YWL:1:1101:20031:3698_370
GluS	strain010	14	0.0332326	0.113402	0.706949	GluS_tylo_Ty4	GluS_tylo_Ty4_M01012:82:000000000-AKF65:1:1106:23115:20428_191
GluS	strain010	14	0.0227921	0.0508275	0.551579	GluS_C_D7_368	GluS_C_D7_368_M03745:17:000000000-B5YWL:1:1101:13236:5799_368
GluS	strain011	14	0.0725462	0.152745	0.525051	GluS_T_D0_312	GluS_T_D0_312_M03745:17:000000000-B5YWL:1:1101:4048:5725_312
GluS	strain011	14	0.0937516	0.153368	0.388714	GluS_T_D0_304	GluS_T_D0_304_M03745:17:000000000-B5YWL:1:1101:22697:1982_304
GluS	strain011	14	0.142107	0.279629	0.4918	GluS_TN-sick_19B	GluS_TN-sick_19B_M01012:82:000000000-AKF65:1:1101:8893:3014_101
GluS	strain011	14	0.084565	0.124958	0.323252	GluS_C_D0_296	GluS_C_D0_296_M03745:17:000000000-B5YWL:1:1101:9209:3302_296
GluS	strain011	14	0.0431628	0.130272	0.668671	GluS_UT-feral_F9	GluS_UT-feral_F9_M01012:82:000000000-AKF65:1:1101:17982:8658_147
GluS	strain011	14	0.0668948	0.162703	0.588854	GluS_UT-feral_F6	GluS_UT-feral_F6_M01012:82:000000000-AKF65:1:1102:7326:4399_123
GluS	strain011	14	0.0885501	0.174052	0.491242	GluS_C_D5_351	GluS_C_D5_351_M03745:17:000000000-B5YWL:1:1101:22488:3594_351
GluS	strain011	14	0.103486	0.217391	0.523965	GluS_T_D3_334	GluS_T_D3_334_M03745:17:000000000-B5YWL:1:1101:16967:24270_334
GluS	strain011	14	0.17238	0.280824	0.386162	GluS_T_D3_335	GluS_T_D3_335_M03745:17:000000000-B5YWL:1:1101:18671:1888_335
GluS	strain011	14	0.072973	0.167702	0.564865	GluS_T_D3_333	GluS_T_D3_333_M03745:17:000000000-B5YWL:1:1101:7535:17032_333
GluS	strain011	14	0.0133333	0.106557	0.874872	GluS_FL_A3	GluS_FL_A3_M01012:82:000000000-AKF65:1:1102:20265:16268_116
GluS	strain011	14	0.108434	0.308311	0.648298	GluS_TN-sick_18B	GluS_TN-sick_18B_M01012:82:000000000-AKF65:1:1101:7995:4881_188
GluS	strain011	14	0.0332326	0.113402	0.706949	GluS_tylo_Ty4	GluS_tylo_Ty4_M01012:82:000000000-AKF65:1:1102:11656:18642_191
GluS	strain011	14	0.0993169	0.155496	0.361292	GluS_C_D7_360	GluS_C_D7_360_M03745:17:000000000-B5YWL:1:1101:14202:9289_360
GluS	strain012	14	0.0646838	0.0916641	0.294339	GluS_T_D0_310	GluS_T_D0_310_M03745:17:000000000-B5YWL:1:1101:17591:2679_310
GluS	strain012	14	0.06036	0.0885667	0.318479	GluS_T_D0_316	GluS_T_D0_316_M03745:17:000000000-B5YWL:1:1101:19251:4198_316
GluS	strain012	14	0.0578851	0.0828523	0.301346	GluS_T_D0_315	GluS_T_D0_315_M03745:17:000000000-B5YWL:1:1101:17997:2560_315
GluS	strain012	14	0.0570747	0.0829132	0.311632	GluS_T_D0_305	GluS_T_D0_305_M03745:17:000000000-B5YWL:1:1101:24066:6883_305
GluS	strain012	14	0.0161431	0.0297052	0.456559	GluS_T_D0_308	GluS_T_D0_308_M03745:17:000000000-B5YWL:1:1101:17246:5543_308
GluS	strain012	14	0.068271	0.106163	0.356921	GluS_T_D7_380	GluS_T_D7_380_M03745:17:000000000-B5YWL:1:1101:9136:2343_380
GluS	strain012	14	0.0255102	0.0531915	0.520408	GluS_T_D5_356	GluS_T_D5_356_M03745:17:000000000-B5YWL:1:1114:4568:11921_356
GluS	strain012	14	0.0504078	0.0747892	0.326001	GluS_C_D0_298	GluS_C_D0_298_M03745:17:000000000-B5YWL:1:1101:18538:7050_298
GluS	strain012	14	0.0299562	0.0505902	0.407865	GluS_C_D0_294	GluS_C_D0_294_M03745:17:000000000-B5YWL:1:1102:13301:10910_294
GluS	strain012	14	0.0519566	0.123369	0.578851	GluS_TN_9	GluS_TN_9_M01012:82:000000000-AKF65:1:1101:23069:3102_117
GluS	strain012	14	0.0756217	0.128955	0.413579	GluS_T_D7_379	GluS_T_D7_379_M03745:17:000000000-B5YWL:1:1101:14279:5041_379
GluS	strain012	14	0.0306834	0.060274	0.490934	GluS_C_D5_340	GluS_C_D5_340_M03745:17:000000000-B5YWL:1:1102:13470:13574_340
GluS	strain012	14	0.0483216	0.0727963	0.336208	GluS_C_D7_370	GluS_C_D7_370_M03745:17:000000000-B5YWL:1:1101:20146:1845_370
GluS	strain012	14	0.0108696	0.0252101	0.568841	GluS_T_D5_355	GluS_T_D5_355_M03745:17:000000000-B5YWL:1:1113:9206:16868_355
GluS	strain013	14	0.301777	0.498471	0.394595	GluS_T_D0_314	GluS_T_D0_314_M03745:17:000000000-B5YWL:1:1101:10279:5927_314
GluS	strain013	14	0.195887	0.375763	0.478694	GluS_T_D0_318	GluS_T_D0_318_M03745:17:000000000-B5YWL:1:1101:15067:1949_318
GluS	strain013	14	0.123445	0.238274	0.481918	GluS_T_D7_382	GluS_T_D7_382_M03745:17:000000000-B5YWL:1:1101:7161:2141_382
GluS	strain013	14	0.333529	0.472042	0.293434	GluS_C_D5_352	GluS_C_D5_352_M03745:17:000000000-B5YWL:1:1101:18447:4186_352
GluS	strain013	14	0.0595205	0.186394	0.680674	GluS_TN-sick_17B	GluS_TN-sick_17B_M01012:82:000000000-AKF65:1:1101:13927:11327_180
GluS	strain013	14	0.246886	0.452453	0.454338	GluS_T_D7_376	GluS_T_D7_376_M03745:17:000000000-B5YWL:1:1101:12686:1832_376
GluS	strain013	14	0.291841	0.432508	0.325237	GluS_T_D7_377	GluS_T_D7_377_M03745:17:000000000-B5YWL:1:1101:24606:4472_377
GluS	strain013	14	0.132532	0.278014	0.523291	GluS_T_D7_375	GluS_T_D7_375_M03745:17:000000000-B5YWL:1:1101:25504:3494_375
GluS	strain013	14	0.0112477	0.0743841	0.848788	GluS_oxy_Oxy2	GluS_oxy_Oxy2_M01012:82:000000000-AKF65:1:1101:16727:8803_158
GluS	strain013	14	0.216285	0.421693	0.487104	GluS_oxy_Oxy1	GluS_oxy_Oxy1_M01012:82:000000000-AKF65:1:1101:19086:9886_189
GluS	strain013	14	0.159101	0.44003	0.638432	GluS_FL_A5	GluS_FL_A5_M01012:82:000000000-AKF65:1:1101:8594:5334_132
GluS	strain013	14	0.128844	0.368097	0.649974	GluS_TN-sick_10B	GluS_TN-sick_10B_M01012:82:000000000-AKF65:1:1101:9768:1502_164
GluS	strain013	14	0.164294	0.346186	0.525416	GluS_TN_56	GluS_TN_56_M01012:82:000000000-AKF65:1:1101:8359:5212_125
GluS	strain013	14	0.343068	0.486453	0.294756	GluS_C_D7_374	GluS_C_D7_374_M03745:17:000000000-B5YWL:1:1101:11536:1826_374
GluS	strain014	13	0.14895	0.246033	0.394595	GluS_T_D0_314	GluS_T_D0_314_M03745:17:000000000-B5YWL:1:1101:6150:6470_314
GluS	strain014	13	0.0933737	0.179115	0.478694	GluS_T_D0_318	GluS_T_D0_318_M03745:17:000000000-B5YWL:1:1101:13316:2784_318
GluS	strain014	13	0.0640592	0.123647	0.481918	GluS_T_D7_382	GluS_T_D7_382_M03745:17:000000000-B5YWL:1:1101:12566:3101_382
GluS	strain014	13	0.184646	0.261329	0.293434	GluS_C_D5_352	GluS_C_D5_352_M03745:17:000000000-B5YWL:1:1101:21454:4354_352
GluS	strain014	13	0.0349443	0.109431	0.680674	GluS_TN-sick_17B	GluS_TN-sick_17B_M01012:82:000000000-AKF65:1:1102:20867:5670_180
GluS	strain014	13	0.123337	0.226032	0.454338	GluS_T_D7_376	GluS_T_D7_376_M03745:17:000000000-B5YWL:1:1101:9975:2410_376
GluS	strain014	13	0.153976	0.228193	0.325237	GluS_T_D7_377	GluS_T_D7_377_M03745:17:000000000-B5YWL:1:1101:24416:4583_377
GluS	strain014	13	0.0739241	0.155072	0.523291	GluS_T_D7_375	GluS_T_D7_375_M03745:17:000000000-B5YWL:1:1101:13214:2878_375
GluS	strain014	13	0.103765	0.202312	0.487104	GluS_oxy_Oxy1	GluS_oxy_Oxy1_M01012:82:000000000-AKF65:1:1101:6754:10326_189
GluS	strain014	13	0.0808054	0.223486	0.638432	GluS_FL_A5	GluS_FL_A5_M01012:82:000000000-AKF65:1:1101:19763:7484_132
GluS	strain014	13	0.0628624	0.179593	0.649974	GluS_TN-sick_10B	GluS_TN-sick_10B_M01012:82:000000000-AKF65:1:1101:14079:1634_164
GluS	strain014	13	0.0840946	0.177197	0.525416	GluS_TN_56	GluS_TN_56_M01012:82:000000000-AKF65:1:1101:7245:4859_125
GluS	strain014	13	0.179023	0.253845	0.294756	GluS_C_D7_374	GluS_C_D7_374_M03745:17:000000000-B5YWL:1:1101:10013:2278_374
GluS	strain015	13	0.100631	0.166221	0.394595	GluS_T_D0_314	GluS_T_D0_314_M03745:17:000000000-B5YWL:1:1101:24330:6109_314
GluS	strain015	13	0.0791083	0.15175	0.478694	GluS_T_D0_318	GluS_T_D0_318_M03745:17:000000000-B5YWL:1:1101:7896:2169_318
GluS	strain015	13	0.0648501	0.125173	0.481918	GluS_T_D7_382	GluS_T_D7_382_M03745:17:000000000-B5YWL:1:1101:15828:2140_382
GluS	strain015	13	0.121946	0.17259	0.293434	GluS_C_D5_352	GluS_C_D5_352_M03745:17:000000000-B5YWL:1:1101:22960:4176_352
GluS	strain015	13	0.0630314	0.197389	0.680674	GluS_TN-sick_17B	GluS_TN-sick_17B_M01012:82:000000000-AKF65:1:1101:12941:4038_180
GluS	strain015	13	0.118779	0.217678	0.454338	GluS_T_D7_376	GluS_T_D7_376_M03745:17:000000000-B5YWL:1:1101:11988:1924_376
GluS	strain015	13	0.153286	0.22717	0.325237	GluS_T_D7_377	GluS_T_D7_377_M03745:17:000000000-B5YWL:1:1101:16322:4545_377
GluS	strain015	13	0.0877215	0.184015	0.523291	GluS_T_D7_375	GluS_T_D7_375_M03745:17:000000000-B5YWL:1:1101:9183:2009_375
GluS	strain015	13	0.13188	0.257127	0.487104	GluS_oxy_Oxy1	GluS_oxy_Oxy1_M01012:82:000000000-AKF65:1:1101:3251:9993_189
GluS	strain015	13	0.082194	0.227326	0.638432	GluS_FL_A5	GluS_FL_A5_M01012:82:000000000-AKF65:1:1102:8925:6076_132
GluS	strain015	13	0.109251	0.312123	0.649974	GluS_TN-sick_10B	GluS_TN-sick_10B_M01012:82:000000000-AKF65:1:1101:13672:4118_164
GluS	strain015	13	0.154991	0.326582	0.525416	GluS_TN_56	GluS_TN_56_M01012:82:000000000-AKF65:1:1101:17594:5137_125
GluS	strain015	13	0.121907	0.172858	0.294756	GluS_C_D7_374	GluS_C_D7_374_M03745:17:000000000-B5YWL:1:1101:17105:2316_374
GluS	strain016	13	0.0540478	0.0892755	0.394595	GluS_T_D0_314	GluS_T_D0_314_M03745:17:000000000-B5YWL:1:1101:8639:6012_314
GluS	strain016	13	0.0397085	0.0761713	0.478694	GluS_T_D0_318	GluS_T_D0_318_M03745:17:000000000-B5YWL:1:1101:13729:2211_318
GluS	strain016	13	0.0341506	0.0659173	0.481918	GluS_T_D7_382	GluS_T_D7_382_M03745:17:000000000-B5YWL:1:1101:16771:6208_382
GluS	strain016	13	0.0664452	0.0940396	0.293434	GluS_C_D5_352	GluS_C_D5_352_M03745:17:000000000-B5YWL:1:1101:14855:5082_352
GluS	strain016	13	0.0306654	0.0960316	0.680674	GluS_TN-sick_17B	GluS_TN-sick_17B_M01012:82:000000000-AKF65:1:1101:19753:9709_180
GluS	strain016	13	0.0566598	0.103837	0.454338	GluS_T_D7_376	GluS_T_D7_376_M03745:17:000000000-B5YWL:1:1101:21759:3265_376
GluS	strain016	13	0.0756598	0.112128	0.325237	GluS_T_D7_377	GluS_T_D7_377_M03745:17:000000000-B5YWL:1:1101:10653:4645_377
GluS	strain016	13	0.0387342	0.0812533	0.523291	GluS_T_D7_375	GluS_T_D7_375_M03745:17:000000000-B5YWL:1:1101:9598:5506_375
GluS	strain016	13	0.0609664	0.118867	0.487104	GluS_oxy_Oxy1	GluS_oxy_Oxy1_M01012:82:000000000-AKF65:1:1101:8719:11032_189
GluS	strain016	13	0.0394681	0.109158	0.638432	GluS_FL_A5	GluS_FL_A5_M01012:82:000000000-AKF65:1:1102:14964:5338_132
GluS	strain016	13	0.0490687	0.140186	0.649974	GluS_TN-sick_10B	GluS_TN-sick_10B_M01012:82:000000000-AKF65:1:1101:10346:8498_164
GluS	strain016	13	0.0712044	0.150035	0.525416	GluS_TN_56	GluS_TN_56_M01012:82:000000000-AKF65:1:1101:17724:4182_125
GluS	strain016	13	0.0612458	0.0868434	0.294756	GluS_C_D7_374	GluS_C_D7_374_M03745:17:000000000-B5YWL:1:1101:13182:1779_374
GluS	strain017	13	0.157303	0.323699	0.514045	GluS_C_D3_331	GluS_C_D3_331_M03745:17:000000000-B5YWL:1:1101:26904:5609_331
GluS	strain017	13	0.0584958	0.138158	0.576602	GluS_C_D3_324	GluS_C_D3_324_M03745:17:000000000-B5YWL:1:1109:19595:21143_324
GluS	strain017	13	0.152778	0.34555	0.55787	GluS_C_D3_325	GluS_C_D3_325_M03745:17:000000000-B5YWL:1:1105:25811:8477_325
GluS	strain017	13	0.0155194	0.0319519	0.51429	GluS_C_D3_330	GluS_C_D3_330_M03745:17:000000000-B5YWL:1:1101:3497:11374_330
GluS	strain017	13	0.0204082	0.0425532	0.520408	GluS_T_D5_356	GluS_T_D5_356_M03745:17:000000000-B5YWL:1:1105:11616:19071_356
GluS	strain017	13	0.0103864	0.020105	0.483389	GluS_C_D5_353	GluS_C_D5_353_M03745:17:000000000-B5YWL:1:1101:21111:3175_353
GluS	strain017	13	0.0152566	0.0391459	0.610264	GluS_C_D5_348	GluS_C_D5_348_M03745:17:000000000-B5YWL:1:1103:19793:2555_348
GluS	strain017	13	0.232522	0.336473	0.308944	GluS_T_D3_332	GluS_T_D3_332_M03745:17:000000000-B5YWL:1:1101:22507:2500_332
GluS	strain017	13	0.0135135	0.0310559	0.564865	GluS_T_D3_333	GluS_T_D3_333_M03745:17:000000000-B5YWL:1:1118:18879:15842_333
GluS	strain017	13	0.0264993	0.0520548	0.490934	GluS_C_D5_340	GluS_C_D5_340_M03745:17:000000000-B5YWL:1:1103:4403:5217_340
GluS	strain017	13	0.0232558	0.0588235	0.604651	GluS_C_D7_364	GluS_C_D7_364_M03745:17:000000000-B5YWL:1:1112:9281:8879_364
GluS	strain017	13	0.205536	0.363874	0.435146	GluS_C_D3_321	GluS_C_D3_321_M03745:17:000000000-B5YWL:1:1101:16965:2151_321
GluS	strain017	13	0.170953	0.421071	0.594003	GluS_control_C2	GluS_control_C2_M01012:82:000000000-AKF65:1:1101:3369:8470_190
GluS	strain018	12	0.0350975	0.0738974	0.525051	GluS_T_D0_312	GluS_T_D0_312_M03745:17:000000000-B5YWL:1:1101:17642:5676_312
GluS	strain018	12	0.0488769	0.0799574	0.388714	GluS_T_D0_304	GluS_T_D0_304_M03745:17:000000000-B5YWL:1:1101:9520:3561_304
GluS	strain018	12	0.0700698	0.137878	0.4918	GluS_TN-sick_19B	GluS_TN-sick_19B_M01012:82:000000000-AKF65:1:1102:19990:14295_101
GluS	strain018	12	0.0489867	0.0723855	0.323252	GluS_C_D0_296	GluS_C_D0_296_M03745:17:000000000-B5YWL:1:1101:13820:5306_296
GluS	strain018	12	0.0211951	0.06397	0.668671	GluS_UT-feral_F9	GluS_UT-feral_F9_M01012:82:000000000-AKF65:1:1101:14338:8539_147
GluS	strain018	12	0.0329993	0.0802616	0.588854	GluS_UT-feral_F6	GluS_UT-feral_F6_M01012:82:000000000-AKF65:1:1101:6794:7770_123
GluS	strain018	12	0.0470321	0.092445	0.491242	GluS_C_D5_351	GluS_C_D5_351_M03745:17:000000000-B5YWL:1:1101:17676:2309_351
GluS	strain018	12	0.0479303	0.100686	0.523965	GluS_T_D3_334	GluS_T_D3_334_M03745:17:000000000-B5YWL:1:1101:26651:6816_334
GluS	strain018	12	0.0912301	0.148622	0.386162	GluS_T_D3_335	GluS_T_D3_335_M03745:17:000000000-B5YWL:1:1101:18632:2493_335
GluS	strain018	12	0.0594595	0.136646	0.564865	GluS_T_D3_333	GluS_T_D3_333_M03745:17:000000000-B5YWL:1:1101:23070:20023_333
GluS	strain018	12	0.0529989	0.150693	0.648298	GluS_TN-sick_18B	GluS_TN-sick_18B_M01012:82:000000000-AKF65:1:1102:21229:6361_188
GluS	strain018	12	0.048466	0.0758813	0.361292	GluS_C_D7_360	GluS_C_D7_360_M03745:17:000000000-B5YWL:1:1101:11907:19042_360
GluS	strain019	11	0.0541879	0.162022	0.665553	GluS_TN_35	GluS_TN_35_M01012:82:000000000-AKF65:1:1101:7977:3108_141
GluS	strain019	11	0.0372272	0.0920635	0.595635	GluS_T_D0_317	GluS_T_D0_317_M03745:17:000000000-B5YWL:1:1101:4524:9005_317
GluS	strain019	11	0.143758	0.257831	0.442432	GluS_T_D0_307	GluS_T_D0_307_M03745:17:000000000-B5YWL:1:1101:16163:8059_307
GluS	strain019	11	0.0167131	0.0394737	0.576602	GluS_C_D3_324	GluS_C_D3_324_M03745:17:000000000-B5YWL:1:1107:14359:18998_324
GluS	strain019	11	0.0178878	0.049291	0.637099	GluS_C_D3_327	GluS_C_D3_327_M03745:17:000000000-B5YWL:1:1101:28042:8692_327
GluS	strain019	11	0.0675652	0.136865	0.506337	GluS_C_D0_299	GluS_C_D0_299_M03745:17:000000000-B5YWL:1:1101:19870:2041_299
GluS	strain019	11	0.100422	0.212512	0.527452	GluS_C_D0_303	GluS_C_D0_303_M03745:17:000000000-B5YWL:1:1101:9595:4916_303
GluS	strain019	11	0.11134	0.227362	0.510297	GluS_C_D7_372	GluS_C_D7_372_M03745:17:000000000-B5YWL:1:1101:23417:4914_372
GluS	strain019	11	0.0233336	0.0470466	0.504032	GluS_C_D7_371	GluS_C_D7_371_M03745:17:000000000-B5YWL:1:1101:7442:2490_371
GluS	strain019	11	0.0271903	0.0927835	0.706949	GluS_tylo_Ty4	GluS_tylo_Ty4_M01012:82:000000000-AKF65:1:1101:21088:13870_191
GluS	strain019	11	0.0118054	0.0263266	0.551579	GluS_C_D7_368	GluS_C_D7_368_M03745:17:000000000-B5YWL:1:1101:11044:3687_368
GluS	strain020	11	0.0814607	0.16763	0.514045	GluS_C_D3_331	GluS_C_D3_331_M03745:17:000000000-B5YWL:1:1101:22268:10020_331
GluS	strain020	11	0.0668524	0.157895	0.576602	GluS_C_D3_324	GluS_C_D3_324_M03745:17:000000000-B5YWL:1:1110:13638:14599_324
GluS	strain020	11	0.0972222	0.219895	0.55787	GluS_C_D3_325	GluS_C_D3_325_M03745:17:000000000-B5YWL:1:1105:5598:9903_325
GluS	strain020	11	0.0102041	0.0212766	0.520408	GluS_T_D5_356	GluS_T_D5_356_M03745:17:000000000-B5YWL:1:1108:4228:13762_356
GluS	strain020	11	0.0152566	0.0391459	0.610264	GluS_C_D5_348	GluS_C_D5_348_M03745:17:000000000-B5YWL:1:1106:15317:10469_348
GluS	strain020	11	0.210727	0.304935	0.308944	GluS_T_D3_332	GluS_T_D3_332_M03745:17:000000000-B5YWL:1:1101:15544:3039_332
GluS	strain020	11	0.0108108	0.0248447	0.564865	GluS_T_D3_333	GluS_T_D3_333_M03745:17:000000000-B5YWL:1:1104:20065:20970_333
GluS	strain020	11	0.0251046	0.0493151	0.490934	GluS_C_D5_340	GluS_C_D5_340_M03745:17:000000000-B5YWL:1:1102:11531:7844_340
GluS	strain020	11	0.0232558	0.0588235	0.604651	GluS_C_D7_364	GluS_C_D7_364_M03745:17:000000000-B5YWL:1:1104:11629:8644_364
GluS	strain020	11	0.105716	0.187156	0.435146	GluS_C_D3_321	GluS_C_D3_321_M03745:17:000000000-B5YWL:1:1101:21872:2439_321
GluS	strain020	11	0.104708	0.257904	0.594003	GluS_control_C2	GluS_control_C2_M01012:82:000000000-AKF65:1:1101:23291:8349_190
GluS	strain021	10	0.325964	0.490208	0.335049	GluS_C_D0_302	GluS_C_D0_302_M03745:17:000000000-B5YWL:1:1101:22907:7391_302
GluS	strain021	10	0.101908	0.187524	0.456559	GluS_T_D0_308	GluS_T_D0_308_M03745:17:000000000-B5YWL:1:1101:24972:5213_308
GluS	strain021	10	0.10532	0.213343	0.506337	GluS_C_D0_299	GluS_C_D0_299_M03745:17:000000000-B5YWL:1:1101:12985:2193_299
GluS	strain021	10	0.223505	0.461427	0.515623	GluS_C_D0_291	GluS_C_D0_291_M03745:17:000000000-B5YWL:1:1101:9942:1888_291
GluS	strain021	10	0.0115462	0.0398824	0.710493	GluS_UT-feral_F7	GluS_UT-feral_F7_M01012:82:000000000-AKF65:1:1101:17410:13683_131
GluS	strain021	10	0.254865	0.40676	0.373426	GluS_T_D7_378	GluS_T_D7_378_M03745:17:000000000-B5YWL:1:1101:20312:2098_378
GluS	strain021	10	0.0804438	0.206406	0.610264	GluS_C_D5_348	GluS_C_D5_348_M03745:17:000000000-B5YWL:1:1102:8768:18442_348
GluS	strain021	10	0.0122449	0.0379747	0.677551	GluS_T_D3_338	GluS_T_D3_338_M03745:17:000000000-B5YWL:1:1101:21148:3954_338
GluS	strain021	10	0.127484	0.385836	0.66959	GluS_FL_A6	GluS_FL_A6_M01012:82:000000000-AKF65:1:1101:10805:13128_140
GluS	strain021	10	0.283049	0.429117	0.340392	GluS_C_D3_320	GluS_C_D3_320_M03745:17:000000000-B5YWL:1:1101:3334:13272_320
GluS	strain022	8	0.0962136	0.28768	0.665553	GluS_TN_35	GluS_TN_35_M01012:82:000000000-AKF65:1:1101:11165:14243_141
GluS	strain022	8	0.0823092	0.147622	0.442432	GluS_T_D0_307	GluS_T_D0_307_M03745:17:000000000-B5YWL:1:1101:19046:7864_307
GluS	strain022	8	0.0557103	0.131579	0.576602	GluS_C_D3_324	GluS_C_D3_324_M03745:17:000000000-B5YWL:1:1112:24710:11366_324
GluS	strain022	8	0.0205832	0.0567184	0.637099	GluS_C_D3_327	GluS_C_D3_327_M03745:17:000000000-B5YWL:1:1102:15014:16935_327
GluS	strain022	8	0.0282042	0.0571325	0.506337	GluS_C_D0_299	GluS_C_D0_299_M03745:17:000000000-B5YWL:1:1101:25274:4531_299
GluS	strain022	8	0.109808	0.232373	0.527452	GluS_C_D0_303	GluS_C_D0_303_M03745:17:000000000-B5YWL:1:1101:20233:7568_303
GluS	strain022	8	0.0853926	0.174376	0.510297	GluS_C_D7_372	GluS_C_D7_372_M03745:17:000000000-B5YWL:1:1101:13140:1878_372
GluS	strain022	8	0.021148	0.0721649	0.706949	GluS_tylo_Ty4	GluS_tylo_Ty4_M01012:82:000000000-AKF65:1:1101:16441:19840_191
GluS	strain023	8	0.198956	0.690074	0.71169	GluS_TN_30	GluS_TN_30_M01012:82:000000000-AKF65:1:1101:14904:1976_150
GluS	strain023	8	0.278367	0.663632	0.58054	GluS_TN-sick_6B	GluS_TN-sick_6B_M01012:82:000000000-AKF65:1:1101:14099:7714_171
GluS	strain023	8	0.319146	0.657071	0.51429	GluS_C_D3_330	GluS_C_D3_330_M03745:17:000000000-B5YWL:1:1101:12927:2357_330
GluS	strain023	8	0.286198	0.60121	0.523963	GluS_C_D0_297	GluS_C_D0_297_M03745:17:000000000-B5YWL:1:1101:14389:1924_297
GluS	strain023	8	0.0162162	0.0372671	0.564865	GluS_T_D3_333	GluS_T_D3_333_M03745:17:000000000-B5YWL:1:1107:24807:7556_333
GluS	strain023	8	0.0159151	0.0342857	0.535809	GluS_C_D5_341	GluS_C_D5_341_M03745:17:000000000-B5YWL:1:1104:10021:10193_341
GluS	strain023	8	0.0174419	0.0441176	0.604651	GluS_C_D7_364	GluS_C_D7_364_M03745:17:000000000-B5YWL:1:1113:17235:5077_364
GluS	strain023	8	0.390009	0.664829	0.41337	GluS_C_D7_365	GluS_C_D7_365_M03745:17:000000000-B5YWL:1:1101:7961:2043_365
GluS	strain024	8	0.0135516	0.0285329	0.525051	GluS_T_D0_312	GluS_T_D0_312_M03745:17:000000000-B5YWL:1:1101:19380:8625_312
GluS	strain024	8	0.0104675	0.0200794	0.478694	GluS_T_D0_318	GluS_T_D0_318_M03745:17:000000000-B5YWL:1:1101:7089:10053_318
GluS	strain024	8	0.0486076	0.101965	0.523291	GluS_T_D7_375	GluS_T_D7_375_M03745:17:000000000-B5YWL:1:1101:10500:2468_375
GluS	strain024	8	0.0417323	0.10076	0.585827	GluS_C_D5_349	GluS_C_D5_349_M03745:17:000000000-B5YWL:1:1102:6906:14101_349
GluS	strain024	8	0.0174419	0.0441176	0.604651	GluS_C_D7_364	GluS_C_D7_364_M03745:17:000000000-B5YWL:1:1104:16220:9567_364
GluS	strain024	8	0.0114952	0.0231774	0.504032	GluS_C_D7_371	GluS_C_D7_371_M03745:17:000000000-B5YWL:1:1101:12064:5787_371
GluS	strain024	8	0.196357	0.336606	0.416656	GluS_C_D7_367	GluS_C_D7_367_M03745:17:000000000-B5YWL:1:1101:14773:1969_367
GluS	strain024	8	0.131048	0.292243	0.551579	GluS_C_D7_368	GluS_C_D7_368_M03745:17:000000000-B5YWL:1:1101:7094:5255_368
GluS	strain025	8	0.027317	0.0575158	0.525051	GluS_T_D0_312	GluS_T_D0_312_M03745:17:000000000-B5YWL:1:1101:8583:5212_312
GluS	strain025	8	0.0252269	0.0483919	0.478694	GluS_T_D0_318	GluS_T_D0_318_M03745:17:000000000-B5YWL:1:1101:10114:1853_318
GluS	strain025	8	0.0951899	0.199681	0.523291	GluS_T_D7_375	GluS_T_D7_375_M03745:17:000000000-B5YWL:1:1101:8648:3066_375
GluS	strain025	8	0.0716535	0.173004	0.585827	GluS_C_D5_349	GluS_C_D5_349_M03745:17:000000000-B5YWL:1:1101:23350:22881_349
GluS	strain025	8	0.0755814	0.191176	0.604651	GluS_C_D7_364	GluS_C_D7_364_M03745:17:000000000-B5YWL:1:1102:3562:14048_364
GluS	strain025	8	0.0237197	0.047825	0.504032	GluS_C_D7_371	GluS_C_D7_371_M03745:17:000000000-B5YWL:1:1101:22603:2588_371
GluS	strain025	8	0.386987	0.663394	0.416656	GluS_C_D7_367	GluS_C_D7_367_M03745:17:000000000-B5YWL:1:1101:15181:1877_367
GluS	strain025	8	0.270732	0.603746	0.551579	GluS_C_D7_368	GluS_C_D7_368_M03745:17:000000000-B5YWL:1:1101:5148:5185_368
GluS	strain026	8	0.0256739	0.0634921	0.595635	GluS_T_D0_317	GluS_T_D0_317_M03745:17:000000000-B5YWL:1:2101:15640:22951_317
GluS	strain026	8	0.0408163	0.0851064	0.520408	GluS_T_D5_356	GluS_T_D5_356_M03745:17:000000000-B5YWL:1:1103:17846:12252_356
GluS	strain026	8	0.0256185	0.0802268	0.680674	GluS_TN-sick_17B	GluS_TN-sick_17B_M01012:82:000000000-AKF65:1:1101:7967:7979_180
GluS	strain026	8	0.12611	0.322727	0.609236	GluS_T_D3_337	GluS_T_D3_337_M03745:17:000000000-B5YWL:1:1101:6517:22885_337
GluS	strain026	8	0.15808	0.327442	0.517228	GluS_C_D3_319	GluS_C_D3_319_M03745:17:000000000-B5YWL:1:1101:20221:2700_319
GluS	strain026	8	0.200608	0.406154	0.506079	GluS_T_D5_357	GluS_T_D5_357_M03745:17:000000000-B5YWL:1:1101:24975:3870_357
GluS	strain026	8	0.0326087	0.0756303	0.568841	GluS_T_D5_355	GluS_T_D5_355_M03745:17:000000000-B5YWL:1:1103:5871:6611_355
GluS	strain026	8	0.261259	0.412498	0.366641	GluS_T_D5_358	GluS_T_D5_358_M03745:17:000000000-B5YWL:1:1101:11021:1888_358
GluS	strain027	8	0.0458801	0.0944123	0.514045	GluS_C_D3_331	GluS_C_D3_331_M03745:17:000000000-B5YWL:1:1102:6951:5344_331
GluS	strain027	8	0.0417827	0.0986842	0.576602	GluS_C_D3_324	GluS_C_D3_324_M03745:17:000000000-B5YWL:1:1110:17750:9543_324
GluS	strain027	8	0.0324074	0.0732984	0.55787	GluS_C_D3_325	GluS_C_D3_325_M03745:17:000000000-B5YWL:1:1105:20266:9926_325
GluS	strain027	8	0.0255102	0.0531915	0.520408	GluS_T_D5_356	GluS_T_D5_356_M03745:17:000000000-B5YWL:1:1101:14522:22030_356
GluS	strain027	8	0.110388	0.159738	0.308944	GluS_T_D3_332	GluS_T_D3_332_M03745:17:000000000-B5YWL:1:1101:12160:4511_332
GluS	strain027	8	0.0125523	0.0246575	0.490934	GluS_C_D5_340	GluS_C_D5_340_M03745:17:000000000-B5YWL:1:1106:17655:8035_340
GluS	strain027	8	0.051998	0.0920557	0.435146	GluS_C_D3_321	GluS_C_D3_321_M03745:17:000000000-B5YWL:1:1101:12696:1918_321
GluS	strain027	8	0.0466151	0.114817	0.594003	GluS_control_C2	GluS_control_C2_M01012:82:000000000-AKF65:1:1102:18471:9959_190
GluS	strain028	8	0.182919	0.275087	0.335049	GluS_C_D0_302	GluS_C_D0_302_M03745:17:000000000-B5YWL:1:1101:15800:7521_302
GluS	strain028	8	0.0469804	0.0864498	0.456559	GluS_T_D0_308	GluS_T_D0_308_M03745:17:000000000-B5YWL:1:1101:13844:6029_308
GluS	strain028	8	0.0571225	0.115711	0.506337	GluS_C_D0_299	GluS_C_D0_299_M03745:17:000000000-B5YWL:1:1101:10375:2725_299
GluS	strain028	8	0.117171	0.2419	0.515623	GluS_C_D0_291	GluS_C_D0_291_M03745:17:000000000-B5YWL:1:1101:6273:3349_291
GluS	strain028	8	0.125135	0.199714	0.373426	GluS_T_D7_378	GluS_T_D7_378_M03745:17:000000000-B5YWL:1:1101:22518:2742_378
GluS	strain028	8	0.0527046	0.135231	0.610264	GluS_C_D5_348	GluS_C_D5_348_M03745:17:000000000-B5YWL:1:1103:23567:7114_348
GluS	strain028	8	0.0656246	0.198615	0.66959	GluS_FL_A6	GluS_FL_A6_M01012:82:000000000-AKF65:1:1101:4799:13359_140
GluS	strain028	8	0.152331	0.230942	0.340392	GluS_C_D3_320	GluS_C_D3_320_M03745:17:000000000-B5YWL:1:1101:1968:13397_320
GluS	strain029	8	0.0548153	0.0824351	0.335049	GluS_C_D0_302	GluS_C_D0_302_M03745:17:000000000-B5YWL:1:1101:26636:9043_302
GluS	strain029	8	0.0196614	0.0361795	0.456559	GluS_T_D0_308	GluS_T_D0_308_M03745:17:000000000-B5YWL:1:1101:19294:7263_308
GluS	strain029	8	0.0154409	0.0312782	0.506337	GluS_C_D0_299	GluS_C_D0_299_M03745:17:000000000-B5YWL:1:1102:10886:13408_299
GluS	strain029	8	0.0351161	0.0724975	0.515623	GluS_C_D0_291	GluS_C_D0_291_M03745:17:000000000-B5YWL:1:1102:21576:7478_291
GluS	strain029	8	0.0793396	0.126625	0.373426	GluS_T_D7_378	GluS_T_D7_378_M03745:17:000000000-B5YWL:1:1101:18681:1903_378
GluS	strain029	8	0.0138696	0.0355872	0.610264	GluS_C_D5_348	GluS_C_D5_348_M03745:17:000000000-B5YWL:1:1103:7964:9790_348
GluS	strain029	8	0.0389363	0.117842	0.66959	GluS_FL_A6	GluS_FL_A6_M01012:82:000000000-AKF65:1:1102:21844:5349_140
GluS	strain029	8	0.0759466	0.115139	0.340392	GluS_C_D3_320	GluS_C_D3_320_M03745:17:000000000-B5YWL:1:1101:7611:14051_320
GluS	strain030	8	0.101252	0.15227	0.335049	GluS_C_D0_302	GluS_C_D0_302_M03745:17:000000000-B5YWL:1:1101:12383:7455_302
GluS	strain030	8	0.03924	0.0722066	0.456559	GluS_T_D0_308	GluS_T_D0_308_M03745:17:000000000-B5YWL:1:1101:6911:5039_308
GluS	strain030	8	0.0280257	0.0567709	0.506337	GluS_C_D0_299	GluS_C_D0_299_M03745:17:000000000-B5YWL:1:1101:12585:2588_299
GluS	strain030	8	0.0628431	0.12974	0.515623	GluS_C_D0_291	GluS_C_D0_291_M03745:17:000000000-B5YWL:1:1101:12241:2309_291
GluS	strain030	8	0.167233	0.266901	0.373426	GluS_T_D7_378	GluS_T_D7_378_M03745:17:000000000-B5YWL:1:1101:9700:2569_378
GluS	strain030	8	0.037448	0.0960854	0.610264	GluS_C_D5_348	GluS_C_D5_348_M03745:17:000000000-B5YWL:1:1102:11491:18729_348
GluS	strain030	8	0.0856408	0.259195	0.66959	GluS_FL_A6	GluS_FL_A6_M01012:82:000000000-AKF65:1:1101:5911:13188_140
GluS	strain030	8	0.148282	0.224803	0.340392	GluS_C_D3_320	GluS_C_D3_320_M03745:17:000000000-B5YWL:1:1101:13446:13488_320
GluS	strain031	8	0.156953	0.231724	0.322672	GluS_T_D0_306	GluS_T_D0_306_M03745:17:000000000-B5YWL:1:1101:21468:9474_306
GluS	strain031	8	0.0708661	0.171103	0.585827	GluS_C_D5_349	GluS_C_D5_349_M03745:17:000000000-B5YWL:1:1101:28369:12051_349
GluS	strain031	8	0.0174292	0.0366133	0.523965	GluS_T_D3_334	GluS_T_D3_334_M03745:17:000000000-B5YWL:1:1101:22378:23739_334
GluS	strain031	8	0.0292887	0.0575342	0.490934	GluS_C_D5_340	GluS_C_D5_340_M03745:17:000000000-B5YWL:1:1104:13864:11740_340
GluS	strain031	8	0.0185676	0.04	0.535809	GluS_C_D5_341	GluS_C_D5_341_M03745:17:000000000-B5YWL:1:1101:25445:12679_341
GluS	strain031	8	0.203836	0.285732	0.286619	GluS_C_D5_342	GluS_C_D5_342_M03745:17:000000000-B5YWL:1:1101:13732:5008_342
GluS	strain031	8	0.0612245	0.189873	0.677551	GluS_T_D3_338	GluS_T_D3_338_M03745:17:000000000-B5YWL:1:1103:19154:7895_338
GluS	strain031	8	0.0142096	0.0363636	0.609236	GluS_T_D3_337	GluS_T_D3_337_M03745:17:000000000-B5YWL:1:1109:17822:9139_337
GluS	strain032	7	0.045689	0.136611	0.665553	GluS_TN_35	GluS_TN_35_M01012:82:000000000-AKF65:1:1101:25709:5433_141
GluS	strain032	7	0.0430142	0.0771462	0.442432	GluS_T_D0_307	GluS_T_D0_307_M03745:17:000000000-B5YWL:1:1101:21140:9446_307
GluS	strain032	7	0.0306407	0.0723684	0.576602	GluS_C_D3_324	GluS_C_D3_324_M03745:17:000000000-B5YWL:1:1112:15502:4305_324
GluS	strain032	7	0.0112717	0.0310601	0.637099	GluS_C_D3_327	GluS_C_D3_327_M03745:17:000000000-B5YWL:1:1101:16987:11482_327
GluS	strain032	7	0.0156194	0.0316398	0.506337	GluS_C_D0_299	GluS_C_D0_299_M03745:17:000000000-B5YWL:1:1101:7414:2292_299
GluS	strain032	7	0.0539653	0.114201	0.527452	GluS_C_D0_303	GluS_C_D0_303_M03745:17:000000000-B5YWL:1:1101:6910:7249_303
GluS	strain032	7	0.0402252	0.0821419	0.510297	GluS_C_D7_372	GluS_C_D7_372_M03745:17:000000000-B5YWL:1:1101:12608:3680_372
GluS	strain033	7	0.32176	0.531722	0.394872	GluS_T_D0_311	GluS_T_D0_311_M03745:17:000000000-B5YWL:1:1101:23661:5000_311
GluS	strain033	7	0.0123763	0.022774	0.456559	GluS_T_D0_308	GluS_T_D0_308_M03745:17:000000000-B5YWL:1:1101:6558:7504_308
GluS	strain033	7	0.086347	0.166667	0.481918	GluS_T_D7_382	GluS_T_D7_382_M03745:17:000000000-B5YWL:1:1101:15707:2987_382
GluS	strain033	7	0.276516	0.464863	0.405167	GluS_T_D7_381	GluS_T_D7_381_M03745:17:000000000-B5YWL:1:1101:3851:9851_381
GluS	strain033	7	0.0927107	0.15657	0.407865	GluS_C_D0_294	GluS_C_D0_294_M03745:17:000000000-B5YWL:1:1101:26874:7725_294
GluS	strain033	7	0.338383	0.493966	0.314967	GluS_C_D5_345	GluS_C_D5_345_M03745:17:000000000-B5YWL:1:1101:14002:4535_345
GluS	strain033	7	0.29967	0.440599	0.319858	GluS_T_D3_336	GluS_T_D3_336_M03745:17:000000000-B5YWL:1:1101:24460:5090_336
GluS	strain034	7	0.076779	0.157996	0.514045	GluS_C_D3_331	GluS_C_D3_331_M03745:17:000000000-B5YWL:1:1101:9182:3907_331
GluS	strain034	7	0.0278552	0.0657895	0.576602	GluS_C_D3_324	GluS_C_D3_324_M03745:17:000000000-B5YWL:1:1111:7527:12812_324
GluS	strain034	7	0.104167	0.235602	0.55787	GluS_C_D3_325	GluS_C_D3_325_M03745:17:000000000-B5YWL:1:1105:22578:12341_325
GluS	strain034	7	0.0108932	0.0228833	0.523965	GluS_T_D3_334	GluS_T_D3_334_M03745:17:000000000-B5YWL:1:1102:22449:23236_334
GluS	strain034	7	0.137419	0.198853	0.308944	GluS_T_D3_332	GluS_T_D3_332_M03745:17:000000000-B5YWL:1:1101:19302:1951_332
GluS	strain034	7	0.0987553	0.174833	0.435146	GluS_C_D3_321	GluS_C_D3_321_M03745:17:000000000-B5YWL:1:1101:10851:2134_321
GluS	strain034	7	0.0837198	0.206208	0.594003	GluS_control_C2	GluS_control_C2_M01012:82:000000000-AKF65:1:1101:7175:8635_190
GluS	strain035	7	0.313551	0.462924	0.322672	GluS_T_D0_306	GluS_T_D0_306_M03745:17:000000000-B5YWL:1:1101:29136:9332_306
GluS	strain035	7	0.129921	0.313688	0.585827	GluS_C_D5_349	GluS_C_D5_349_M03745:17:000000000-B5YWL:1:1101:19013:3758_349
GluS	strain035	7	0.0206972	0.0434783	0.523965	GluS_T_D3_334	GluS_T_D3_334_M03745:17:000000000-B5YWL:1:1102:25362:21922_334
GluS	strain035	7	0.0488145	0.0958904	0.490934	GluS_C_D5_340	GluS_C_D5_340_M03745:17:000000000-B5YWL:1:1101:18750:23725_340
GluS	strain035	7	0.0238727	0.0514286	0.535809	GluS_C_D5_341	GluS_C_D5_341_M03745:17:000000000-B5YWL:1:1111:14160:14189_341
GluS	strain035	7	0.346998	0.486413	0.286619	GluS_C_D5_342	GluS_C_D5_342_M03745:17:000000000-B5YWL:1:1101:10906:4727_342
GluS	strain035	7	0.0489796	0.151899	0.677551	GluS_T_D3_338	GluS_T_D3_338_M03745:17:000000000-B5YWL:1:1103:28328:14549_338
GluS	strain036	7	0.0158549	0.0379054	0.581726	GluS_UT-feral_F11	GluS_UT-feral_F11_M01012:82:000000000-AKF65:1:1102:1936:12799_163
GluS	strain036	7	0.100191	0.228243	0.561033	GluS_UT-feral_F10	GluS_UT-feral_F10_M01012:82:000000000-AKF65:1:1101:17189:3658_155
GluS	strain036	7	0.0303315	0.091545	0.668671	GluS_UT-feral_F9	GluS_UT-feral_F9_M01012:82:000000000-AKF65:1:1101:10970:7877_147
GluS	strain036	7	0.124535	0.289458	0.569764	GluS_UT-feral_F1	GluS_UT-feral_F1_M01012:82:000000000-AKF65:1:1101:20395:9996_99
GluS	strain036	7	0.0194009	0.0818408	0.762944	GluS_TN_1	GluS_TN_1_M01012:82:000000000-AKF65:1:1101:16622:20773_102
GluS	strain036	7	0.115809	0.286289	0.595481	GluS_TN_24	GluS_TN_24_M01012:82:000000000-AKF65:1:1101:14516:1929_149
GluS	strain036	7	0.0332326	0.113402	0.706949	GluS_tylo_Ty4	GluS_tylo_Ty4_M01012:82:000000000-AKF65:1:1106:13616:20609_191
GluS	strain037	7	0.0306122	0.0638298	0.520408	GluS_T_D5_356	GluS_T_D5_356_M03745:17:000000000-B5YWL:1:1112:4443:7425_356
GluS	strain037	7	0.0118146	0.0287356	0.588854	GluS_UT-feral_F6	GluS_UT-feral_F6_M01012:82:000000000-AKF65:1:1102:15837:4042_123
GluS	strain037	7	0.0163265	0.0506329	0.677551	GluS_T_D3_338	GluS_T_D3_338_M03745:17:000000000-B5YWL:1:1106:13594:17900_338
GluS	strain037	7	0.200683	0.579929	0.653952	GluS_FL_A4	GluS_FL_A4_M01012:82:000000000-AKF65:1:1101:15653:9334_124
GluS	strain037	7	0.0675124	0.475031	0.857878	GluS_FL_A8	GluS_FL_A8_M01012:82:000000000-AKF65:1:1101:15431:4189_156
GluS	strain037	7	0.480879	0.663474	0.275211	GluS_T_D5_354	GluS_T_D5_354_M03745:17:000000000-B5YWL:1:1101:23600:3004_354
GluS	strain037	7	0.0253623	0.0588235	0.568841	GluS_T_D5_355	GluS_T_D5_355_M03745:17:000000000-B5YWL:1:1101:11634:2306_355
GluS	strain038	7	0.0408163	0.0851064	0.520408	GluS_T_D5_356	GluS_T_D5_356_M03745:17:000000000-B5YWL:1:1111:20868:13402_356
GluS	strain038	7	0.0239728	0.075073	0.680674	GluS_TN-sick_17B	GluS_TN-sick_17B_M01012:82:000000000-AKF65:1:1101:12314:8721_180
GluS	strain038	7	0.0674956	0.172727	0.609236	GluS_T_D3_337	GluS_T_D3_337_M03745:17:000000000-B5YWL:1:1101:19507:24340_337
GluS	strain038	7	0.0859767	0.17809	0.517228	GluS_C_D3_319	GluS_C_D3_319_M03745:17:000000000-B5YWL:1:1101:21007:2110_319
GluS	strain038	7	0.113982	0.230769	0.506079	GluS_T_D5_357	GluS_T_D5_357_M03745:17:000000000-B5YWL:1:1101:17394:3068_357
GluS	strain038	7	0.0108696	0.0252101	0.568841	GluS_T_D5_355	GluS_T_D5_355_M03745:17:000000000-B5YWL:1:1118:20545:2374_355
GluS	strain038	7	0.149201	0.235572	0.366641	GluS_T_D5_358	GluS_T_D5_358_M03745:17:000000000-B5YWL:1:1101:14169:1835_358
GluS	strain039	7	0.0153061	0.0319149	0.520408	GluS_T_D5_356	GluS_T_D5_356_M03745:17:000000000-B5YWL:1:1108:23496:16315_356
GluS	strain039	7	0.0134401	0.042089	0.680674	GluS_TN-sick_17B	GluS_TN-sick_17B_M01012:82:000000000-AKF65:1:1101:6695:9081_180
GluS	strain039	7	0.0763766	0.195455	0.609236	GluS_T_D3_337	GluS_T_D3_337_M03745:17:000000000-B5YWL:1:1102:21938:8816_337
GluS	strain039	7	0.0857813	0.177685	0.517228	GluS_C_D3_319	GluS_C_D3_319_M03745:17:000000000-B5YWL:1:1101:23826:3500_319
GluS	strain039	7	0.117021	0.236923	0.506079	GluS_T_D5_357	GluS_T_D5_357_M03745:17:000000000-B5YWL:1:1101:25831:12174_357
GluS	strain039	7	0.0144928	0.0336134	0.568841	GluS_T_D5_355	GluS_T_D5_355_M03745:17:000000000-B5YWL:1:1102:14228:22037_355
GluS	strain039	7	0.140755	0.222235	0.366641	GluS_T_D5_358	GluS_T_D5_358_M03745:17:000000000-B5YWL:1:1101:8480:1896_358
GluS	strain040	6	0.0893547	0.309926	0.71169	GluS_TN_30	GluS_TN_30_M01012:82:000000000-AKF65:1:1101:15014:4991_150
GluS	strain040	6	0.141093	0.336368	0.58054	GluS_TN-sick_6B	GluS_TN-sick_6B_M01012:82:000000000-AKF65:1:1101:10346:8355_171
GluS	strain040	6	0.151045	0.310978	0.51429	GluS_C_D3_330	GluS_C_D3_330_M03745:17:000000000-B5YWL:1:1101:13161:2290_330
GluS	strain040	6	0.151058	0.317325	0.523963	GluS_C_D0_297	GluS_C_D0_297_M03745:17:000000000-B5YWL:1:1101:24295:2302_297
GluS	strain040	6	0.0106101	0.0228571	0.535809	GluS_C_D5_341	GluS_C_D5_341_M03745:17:000000000-B5YWL:1:1108:10999:3879_341
GluS	strain040	6	0.196621	0.335171	0.41337	GluS_C_D7_365	GluS_C_D7_365_M03745:17:000000000-B5YWL:1:1101:11348:1924_365
GluS	strain041	6	0.0444682	0.0734856	0.394872	GluS_T_D0_311	GluS_T_D0_311_M03745:17:000000000-B5YWL:1:1101:25520:6216_311
GluS	strain041	6	0.0226472	0.0437136	0.481918	GluS_T_D7_382	GluS_T_D7_382_M03745:17:000000000-B5YWL:1:1101:13062:5581_382
GluS	strain041	6	0.0638712	0.107377	0.405167	GluS_T_D7_381	GluS_T_D7_381_M03745:17:000000000-B5YWL:1:1101:26156:7974_381
GluS	strain041	6	0.0178969	0.0302244	0.407865	GluS_C_D0_294	GluS_C_D0_294_M03745:17:000000000-B5YWL:1:1101:18142:6326_294
GluS	strain041	6	0.0608553	0.0888355	0.314967	GluS_C_D5_345	GluS_C_D5_345_M03745:17:000000000-B5YWL:1:1101:26488:5306_345
GluS	strain041	6	0.07597	0.111697	0.319858	GluS_T_D3_336	GluS_T_D3_336_M03745:17:000000000-B5YWL:1:1101:18778:5043_336
GluS	strain042	6	0.143954	0.23789	0.394872	GluS_T_D0_311	GluS_T_D0_311_M03745:17:000000000-B5YWL:1:1101:15705:5316_311
GluS	strain042	6	0.0463729	0.0895087	0.481918	GluS_T_D7_382	GluS_T_D7_382_M03745:17:000000000-B5YWL:1:1101:22533:2923_382
GluS	strain042	6	0.110996	0.1866	0.405167	GluS_T_D7_381	GluS_T_D7_381_M03745:17:000000000-B5YWL:1:1101:23252:8202_381
GluS	strain042	6	0.0479299	0.0809444	0.407865	GluS_C_D0_294	GluS_C_D0_294_M03745:17:000000000-B5YWL:1:1101:6042:10963_294
GluS	strain042	6	0.172957	0.25248	0.314967	GluS_C_D5_345	GluS_C_D5_345_M03745:17:000000000-B5YWL:1:1101:9129:4694_345
GluS	strain042	6	0.155337	0.228389	0.319858	GluS_T_D3_336	GluS_T_D3_336_M03745:17:000000000-B5YWL:1:1101:25110:5046_336
GluS	strain043	6	0.0949456	0.156902	0.394872	GluS_T_D0_311	GluS_T_D0_311_M03745:17:000000000-B5YWL:1:1101:22600:5552_311
GluS	strain043	6	0.0425624	0.0821538	0.481918	GluS_T_D7_382	GluS_T_D7_382_M03745:17:000000000-B5YWL:1:1101:22566:4820_382
GluS	strain043	6	0.143451	0.241161	0.405167	GluS_T_D7_381	GluS_T_D7_381_M03745:17:000000000-B5YWL:1:1101:8003:8298_381
GluS	strain043	6	0.0297258	0.0502011	0.407865	GluS_C_D0_294	GluS_C_D0_294_M03745:17:000000000-B5YWL:1:1101:10558:6437_294
GluS	strain043	6	0.112838	0.164719	0.314967	GluS_C_D5_345	GluS_C_D5_345_M03745:17:000000000-B5YWL:1:1101:23238:5203_345
GluS	strain043	6	0.149165	0.219315	0.319858	GluS_T_D3_336	GluS_T_D3_336_M03745:17:000000000-B5YWL:1:1101:11308:5050_336
GluS	strain044	6	0.0406894	0.0600735	0.322672	GluS_T_D0_306	GluS_T_D0_306_M03745:17:000000000-B5YWL:1:1101:8363:9444_306
GluS	strain044	6	0.0232313	0.0400729	0.420275	GluS_C_D0_290	GluS_C_D0_290_M03745:17:000000000-B5YWL:1:1102:11161:8905_290
GluS	strain044	6	0.157095	0.304088	0.483389	GluS_C_D5_353	GluS_C_D5_353_M03745:17:000000000-B5YWL:1:1101:15942:2039_353
GluS	strain044	6	0.0249653	0.0640569	0.610264	GluS_C_D5_348	GluS_C_D5_348_M03745:17:000000000-B5YWL:1:1102:11013:23953_348
GluS	strain044	6	0.0438913	0.0777037	0.435146	GluS_C_D3_321	GluS_C_D3_321_M03745:17:000000000-B5YWL:1:1101:22699:5529_321
GluS	strain044	6	0.0327568	0.120813	0.728865	GluS_C_D7_363	GluS_C_D7_363_M03745:17:000000000-B5YWL:1:1101:9872:4663_363
GluS	strain045	6	0.0933428	0.13781	0.322672	GluS_T_D0_306	GluS_T_D0_306_M03745:17:000000000-B5YWL:1:1101:12796:9920_306
GluS	strain045	6	0.0433071	0.104563	0.585827	GluS_C_D5_349	GluS_C_D5_349_M03745:17:000000000-B5YWL:1:1101:14087:10267_349
GluS	strain045	6	0.0223152	0.0438356	0.490934	GluS_C_D5_340	GluS_C_D5_340_M03745:17:000000000-B5YWL:1:1101:4040:8840_340
GluS	strain045	6	0.0159151	0.0342857	0.535809	GluS_C_D5_341	GluS_C_D5_341_M03745:17:000000000-B5YWL:1:1110:18307:19891_341
GluS	strain045	6	0.102667	0.143916	0.286619	GluS_C_D5_342	GluS_C_D5_342_M03745:17:000000000-B5YWL:1:1101:20215:4859_342
GluS	strain045	6	0.0122449	0.0379747	0.677551	GluS_T_D3_338	GluS_T_D3_338_M03745:17:000000000-B5YWL:1:1116:16402:7118_338
GluS	strain046	6	0.0201966	0.0298181	0.322672	GluS_T_D0_306	GluS_T_D0_306_M03745:17:000000000-B5YWL:1:1101:17681:10375_306
GluS	strain046	6	0.011047	0.0190556	0.420275	GluS_C_D0_290	GluS_C_D0_290_M03745:17:000000000-B5YWL:1:1101:13529:12270_290
GluS	strain046	6	0.0857645	0.166014	0.483389	GluS_C_D5_353	GluS_C_D5_353_M03745:17:000000000-B5YWL:1:1101:6560:2979_353
GluS	strain046	6	0.0332871	0.0854093	0.610264	GluS_C_D5_348	GluS_C_D5_348_M03745:17:000000000-B5YWL:1:1103:21084:5813_348
GluS	strain046	6	0.0215362	0.038127	0.435146	GluS_C_D3_321	GluS_C_D3_321_M03745:17:000000000-B5YWL:1:1101:12558:6178_321
GluS	strain046	6	0.015027	0.0554226	0.728865	GluS_C_D7_363	GluS_C_D7_363_M03745:17:000000000-B5YWL:1:1101:21396:2944_363
GluS	strain047	6	0.0110932	0.0204128	0.456559	GluS_T_D0_308	GluS_T_D0_308_M03745:17:000000000-B5YWL:1:1101:8787:6191_308
GluS	strain047	6	0.153808	0.367722	0.581726	GluS_UT-feral_F11	GluS_UT-feral_F11_M01012:82:000000000-AKF65:1:1101:21524:17603_163
GluS	strain047	6	0.0104427	0.0211535	0.506337	GluS_C_D0_299	GluS_C_D0_299_M03745:17:000000000-B5YWL:1:1101:23751:5066_299
GluS	strain047	6	0.0539568	0.227612	0.762944	GluS_TN_1	GluS_TN_1_M01012:82:000000000-AKF65:1:1101:4428:7359_102
GluS	strain047	6	0.0127246	0.0385115	0.66959	GluS_FL_A6	GluS_FL_A6_M01012:82:000000000-AKF65:1:1101:10516:19645_140
GluS	strain047	6	0.0182788	0.0451865	0.595481	GluS_TN_24	GluS_TN_24_M01012:82:000000000-AKF65:1:1101:16896:1699_149
GluS	strain048	6	0.0351422	0.0840172	0.581726	GluS_UT-feral_F11	GluS_UT-feral_F11_M01012:82:000000000-AKF65:1:1101:9546:3894_163
GluS	strain048	6	0.186907	0.425788	0.561033	GluS_UT-feral_F10	GluS_UT-feral_F10_M01012:82:000000000-AKF65:1:1101:15643:3861_155
GluS	strain048	6	0.0572033	0.172648	0.668671	GluS_UT-feral_F9	GluS_UT-feral_F9_M01012:82:000000000-AKF65:1:1101:5105:8258_147
GluS	strain048	6	0.167622	0.389605	0.569764	GluS_UT-feral_F1	GluS_UT-feral_F1_M01012:82:000000000-AKF65:1:1101:22973:8754_99
GluS	strain048	6	0.0142116	0.0599502	0.762944	GluS_TN_1	GluS_TN_1_M01012:82:000000000-AKF65:1:1101:20118:9763_102
GluS	strain048	6	0.123962	0.306443	0.595481	GluS_TN_24	GluS_TN_24_M01012:82:000000000-AKF65:1:1101:11858:2321_149
GluS	strain049	6	0.0204082	0.0425532	0.520408	GluS_T_D5_356	GluS_T_D5_356_M03745:17:000000000-B5YWL:1:1106:18076:11957_356
GluS	strain049	6	0.0163265	0.0506329	0.677551	GluS_T_D3_338	GluS_T_D3_338_M03745:17:000000000-B5YWL:1:1103:17888:21009_338
GluS	strain049	6	0.0983964	0.284343	0.653952	GluS_FL_A4	GluS_FL_A4_M01012:82:000000000-AKF65:1:1101:8333:11467_124
GluS	strain049	6	0.0341554	0.240325	0.857878	GluS_FL_A8	GluS_FL_A8_M01012:82:000000000-AKF65:1:1102:11442:10376_156
GluS	strain049	6	0.24391	0.336526	0.275211	GluS_T_D5_354	GluS_T_D5_354_M03745:17:000000000-B5YWL:1:1101:22748:3061_354
GluS	strain049	6	0.0253623	0.0588235	0.568841	GluS_T_D5_355	GluS_T_D5_355_M03745:17:000000000-B5YWL:1:2119:7933:20422_355
GluS	strain050	5	0.0415778	0.0613851	0.322672	GluS_T_D0_306	GluS_T_D0_306_M03745:17:000000000-B5YWL:1:1101:15600:21980_306
GluS	strain050	5	0.0220472	0.0532319	0.585827	GluS_C_D5_349	GluS_C_D5_349_M03745:17:000000000-B5YWL:1:1101:27287:10440_349
GluS	strain050	5	0.0111576	0.0219178	0.490934	GluS_C_D5_340	GluS_C_D5_340_M03745:17:000000000-B5YWL:1:1104:17397:23708_340
GluS	strain050	5	0.0598797	0.0839379	0.286619	GluS_C_D5_342	GluS_C_D5_342_M03745:17:000000000-B5YWL:1:1101:6341:4804_342
GluS	strain050	5	0.0122449	0.0379747	0.677551	GluS_T_D3_338	GluS_T_D3_338_M03745:17:000000000-B5YWL:1:1111:22663:22060_338
GluS	strain051	5	0.0110163	0.0162644	0.322672	GluS_T_D0_306	GluS_T_D0_306_M03745:17:000000000-B5YWL:1:1102:20306:2061_306
GluS	strain051	5	0.0533832	0.103334	0.483389	GluS_C_D5_353	GluS_C_D5_353_M03745:17:000000000-B5YWL:1:1101:18269:2004_353
GluS	strain051	5	0.0194175	0.0498221	0.610264	GluS_C_D5_348	GluS_C_D5_348_M03745:17:000000000-B5YWL:1:1103:11976:1934_348
GluS	strain051	5	0.0248935	0.0440707	0.435146	GluS_C_D3_321	GluS_C_D3_321_M03745:17:000000000-B5YWL:1:1101:9880:5345_321
GluS	strain051	5	0.0278919	0.102871	0.728865	GluS_C_D7_363	GluS_C_D7_363_M03745:17:000000000-B5YWL:1:1101:19079:2067_363
GluS	strain052	5	0.246616	0.405301	0.391522	GluS_C_D3_322	GluS_C_D3_322_M03745:17:000000000-B5YWL:1:1101:10151:2034_322
GluS	strain052	5	0.0116279	0.0294118	0.604651	GluS_C_D7_364	GluS_C_D7_364_M03745:17:000000000-B5YWL:1:2118:10950:14954_364
GluS	strain052	5	0.0391498	0.0928698	0.578445	GluS_control_C3	GluS_control_C3_M01012:82:000000000-AKF65:1:1101:16438:2724_151
GluS	strain052	5	0.193716	0.397618	0.512808	GluS_kana_K1	GluS_kana_K1_M01012:82:000000000-AKF65:1:1101:18772:5392_103
GluS	strain052	5	0.297679	0.498201	0.402492	GluS_C_D7_361	GluS_C_D7_361_M03745:17:000000000-B5YWL:1:1101:22022:2006_361
GluS	strain053	5	0.12112	0.199053	0.391522	GluS_C_D3_322	GluS_C_D3_322_M03745:17:000000000-B5YWL:1:1101:12362:2096_322
GluS	strain053	5	0.0174419	0.0441176	0.604651	GluS_C_D7_364	GluS_C_D7_364_M03745:17:000000000-B5YWL:1:2119:27960:13027_364
GluS	strain053	5	0.0183537	0.0435381	0.578445	GluS_control_C3	GluS_control_C3_M01012:82:000000000-AKF65:1:1101:6608:19232_151
GluS	strain053	5	0.0927187	0.190313	0.512808	GluS_kana_K1	GluS_kana_K1_M01012:82:000000000-AKF65:1:1101:10352:5449_103
GluS	strain053	5	0.155706	0.260592	0.402492	GluS_C_D7_361	GluS_C_D7_361_M03745:17:000000000-B5YWL:1:1101:8315:2026_361
GluS	strain054	5	0.015528	0.0371239	0.581726	GluS_UT-feral_F11	GluS_UT-feral_F11_M01012:82:000000000-AKF65:1:1101:3357:13270_163
GluS	strain054	5	0.102066	0.232515	0.561033	GluS_UT-feral_F10	GluS_UT-feral_F10_M01012:82:000000000-AKF65:1:1101:6410:3876_155
GluS	strain054	5	0.0285849	0.0862733	0.668671	GluS_UT-feral_F9	GluS_UT-feral_F9_M01012:82:000000000-AKF65:1:1101:6846:7423_147
GluS	strain054	5	0.0823307	0.191362	0.569764	GluS_UT-feral_F1	GluS_UT-feral_F1_M01012:82:000000000-AKF65:1:1101:12722:9111_99
GluS	strain054	5	0.0590429	0.145958	0.595481	GluS_TN_24	GluS_TN_24_M01012:82:000000000-AKF65:1:1101:14822:1042_149
GluS	strain055	5	0.220251	0.644734	0.658386	GluS_vanco_V5	GluS_vanco_V5_M01012:82:000000000-AKF65:1:1101:16980:1420_119
GluS	strain055	5	0.426831	0.64817	0.341482	GluS_C_D0_289	GluS_C_D0_289_M03745:17:000000000-B5YWL:1:1101:8546:2022_289
GluS	strain055	5	0.3662	0.65098	0.437463	GluS_C_D5_344	GluS_C_D5_344_M03745:17:000000000-B5YWL:1:1101:13078:7254_344
GluS	strain055	5	0.0190143	0.0388281	0.510297	GluS_C_D7_372	GluS_C_D7_372_M03745:17:000000000-B5YWL:1:1101:26126:4643_372
GluS	strain055	5	0.23132	0.466401	0.504032	GluS_C_D7_371	GluS_C_D7_371_M03745:17:000000000-B5YWL:1:1101:18136:2007_371
GluS	strain056	5	0.0153061	0.0319149	0.520408	GluS_T_D5_356	GluS_T_D5_356_M03745:17:000000000-B5YWL:1:1116:5682:8332_356
GluS	strain056	5	0.0213144	0.0545455	0.609236	GluS_T_D3_337	GluS_T_D3_337_M03745:17:000000000-B5YWL:1:1104:12335:23440_337
GluS	strain056	5	0.0395362	0.0818942	0.517228	GluS_C_D3_319	GluS_C_D3_319_M03745:17:000000000-B5YWL:1:1101:14054:4033_319
GluS	strain056	5	0.06231	0.126154	0.506079	GluS_T_D5_357	GluS_T_D5_357_M03745:17:000000000-B5YWL:1:1101:5213:4772_357
GluS	strain056	5	0.0821438	0.129695	0.366641	GluS_T_D5_358	GluS_T_D5_358_M03745:17:000000000-B5YWL:1:1101:17470:2040_358
GluS	strain057	4	0.0111421	0.0263158	0.576602	GluS_C_D3_324	GluS_C_D3_324_M03745:17:000000000-B5YWL:1:1102:24151:8122_324
GluS	strain057	4	0.0691402	0.165299	0.581726	GluS_UT-feral_F11	GluS_UT-feral_F11_M01012:82:000000000-AKF65:1:1102:7859:4352_163
GluS	strain057	4	0.0637457	0.268905	0.762944	GluS_TN_1	GluS_TN_1_M01012:82:000000000-AKF65:1:1102:9046:3668_102
GluS	strain057	4	0.0187992	0.046473	0.595481	GluS_TN_24	GluS_TN_24_M01012:82:000000000-AKF65:1:1101:17001:1903_149
GluS	strain058	4	0.0147023	0.0405132	0.637099	GluS_C_D3_327	GluS_C_D3_327_M03745:17:000000000-B5YWL:1:1101:20757:5235_327
GluS	strain058	4	0.0291139	0.192538	0.848788	GluS_oxy_Oxy2	GluS_oxy_Oxy2_M01012:82:000000000-AKF65:1:1101:3765:6502_158
GluS	strain058	4	0.100188	0.206347	0.514468	GluS_kana_K2	GluS_kana_K2_M01012:82:000000000-AKF65:1:1101:16881:13398_111
GluS	strain058	4	0.0102703	0.0378788	0.728865	GluS_C_D7_363	GluS_C_D7_363_M03745:17:000000000-B5YWL:1:1101:14879:3794_363
GluS	strain059	4	0.0208282	0.0573937	0.637099	GluS_C_D3_327	GluS_C_D3_327_M03745:17:000000000-B5YWL:1:1101:18089:23757_327
GluS	strain059	4	0.0330199	0.218369	0.848788	GluS_oxy_Oxy2	GluS_oxy_Oxy2_M01012:82:000000000-AKF65:1:1101:9410:4595_158
GluS	strain059	4	0.126794	0.261146	0.514468	GluS_kana_K2	GluS_kana_K2_M01012:82:000000000-AKF65:1:1102:10573:10196_111
GluS	strain059	4	0.0198919	0.0733652	0.728865	GluS_C_D7_363	GluS_C_D7_363_M03745:17:000000000-B5YWL:1:1101:24343:3066_363
GluS	strain060	4	0.032345	0.089129	0.637099	GluS_C_D3_327	GluS_C_D3_327_M03745:17:000000000-B5YWL:1:1101:4972:5331_327
GluS	strain060	4	0.0615913	0.407319	0.848788	GluS_oxy_Oxy2	GluS_oxy_Oxy2_M01012:82:000000000-AKF65:1:1101:11917:12320_158
GluS	strain060	4	0.204359	0.420898	0.514468	GluS_kana_K2	GluS_kana_K2_M01012:82:000000000-AKF65:1:1101:12609:14513_111
GluS	strain060	4	0.0214054	0.0789474	0.728865	GluS_C_D7_363	GluS_C_D7_363_M03745:17:000000000-B5YWL:1:1101:15253:10024_363
GluS	strain061	4	0.0319136	0.058725	0.456559	GluS_T_D0_308	GluS_T_D0_308_M03745:17:000000000-B5YWL:1:1101:15390:6593_308
GluS	strain061	4	0.0113352	0.0229615	0.506337	GluS_C_D0_299	GluS_C_D0_299_M03745:17:000000000-B5YWL:1:1101:21006:6918_299
GluS	strain061	4	0.0214302	0.0361915	0.407865	GluS_C_D0_294	GluS_C_D0_294_M03745:17:000000000-B5YWL:1:1101:19882:5943_294
GluS	strain061	4	0.0115431	0.0173896	0.336208	GluS_C_D7_370	GluS_C_D7_370_M03745:17:000000000-B5YWL:1:1101:15480:4620_370
GluS	strain062	4	0.0770604	0.126645	0.391522	GluS_C_D3_322	GluS_C_D3_322_M03745:17:000000000-B5YWL:1:1101:18896:2073_322
GluS	strain062	4	0.0116279	0.0294118	0.604651	GluS_C_D7_364	GluS_C_D7_364_M03745:17:000000000-B5YWL:1:1102:21992:17038_364
GluS	strain062	4	0.0611627	0.125541	0.512808	GluS_kana_K1	GluS_kana_K1_M01012:82:000000000-AKF65:1:1101:19129:2854_103
GluS	strain062	4	0.0473391	0.0792275	0.402492	GluS_C_D7_361	GluS_C_D7_361_M03745:17:000000000-B5YWL:1:1101:19040:11520_361
GluS	strain063	4	0.163681	0.269001	0.391522	GluS_C_D3_322	GluS_C_D3_322_M03745:17:000000000-B5YWL:1:1101:19278:2093_322
GluS	strain063	4	0.0240606	0.0570757	0.578445	GluS_control_C3	GluS_control_C3_M01012:82:000000000-AKF65:1:1101:14980:7479_151
GluS	strain063	4	0.139594	0.286528	0.512808	GluS_kana_K1	GluS_kana_K1_M01012:82:000000000-AKF65:1:1101:6746:5655_103
GluS	strain063	4	0.0967841	0.16198	0.402492	GluS_C_D7_361	GluS_C_D7_361_M03745:17:000000000-B5YWL:1:1101:22187:2086_361
GluS	strain064	4	0.0498027	0.113454	0.561033	GluS_UT-feral_F10	GluS_UT-feral_F10_M01012:82:000000000-AKF65:1:1101:12763:3184_155
GluS	strain064	4	0.0134023	0.0404501	0.668671	GluS_UT-feral_F9	GluS_UT-feral_F9_M01012:82:000000000-AKF65:1:1101:18865:7559_147
GluS	strain064	4	0.055748	0.129575	0.569764	GluS_UT-feral_F1	GluS_UT-feral_F1_M01012:82:000000000-AKF65:1:1101:8513:9266_99
GluS	strain064	4	0.0474208	0.117228	0.595481	GluS_TN_24	GluS_TN_24_M01012:82:000000000-AKF65:1:1101:23875:13698_149
GluS	strain065	4	0.107794	0.315543	0.658386	GluS_vanco_V5	GluS_vanco_V5_M01012:82:000000000-AKF65:1:1101:9978:4933_119
GluS	strain065	4	0.231686	0.35183	0.341482	GluS_C_D0_289	GluS_C_D0_289_M03745:17:000000000-B5YWL:1:1101:18563:2011_289
GluS	strain065	4	0.196337	0.34902	0.437463	GluS_C_D5_344	GluS_C_D5_344_M03745:17:000000000-B5YWL:1:1101:27893:6895_344
GluS	strain065	4	0.11328	0.228401	0.504032	GluS_C_D7_371	GluS_C_D7_371_M03745:17:000000000-B5YWL:1:1101:14504:2172_371
GluS	strain066	3	0.203105	0.344943	0.411192	GluS_T_D0_313	GluS_T_D0_313_M03745:17:000000000-B5YWL:1:1101:20275:1986_313
GluS	strain066	3	0.207556	0.320975	0.353357	GluS_C_D3_328	GluS_C_D3_328_M03745:17:000000000-B5YWL:1:1101:10377:2277_328
GluS	strain066	3	0.0420777	0.082397	0.48933	GluS_C_D0_292	GluS_C_D0_292_M03745:17:000000000-B5YWL:1:1101:14786:8736_292
GluS	strain067	3	0.385703	0.655057	0.411192	GluS_T_D0_313	GluS_T_D0_313_M03745:17:000000000-B5YWL:1:1101:19570:2521_313
GluS	strain067	3	0.428446	0.66257	0.353357	GluS_C_D3_328	GluS_C_D3_328_M03745:17:000000000-B5YWL:1:1101:15066:2009_328
GluS	strain067	3	0.0769076	0.150601	0.48933	GluS_C_D0_292	GluS_C_D0_292_M03745:17:000000000-B5YWL:1:1101:6929:8167_292
GluS	strain068	3	0.0500642	0.12381	0.595635	GluS_T_D0_317	GluS_T_D0_317_M03745:17:000000000-B5YWL:1:1101:11203:4800_317
GluS	strain068	3	0.112959	0.378437	0.701512	GluS_TN_53	GluS_TN_53_M01012:82:000000000-AKF65:1:1101:4749:17122_142
GluS	strain068	3	0.0151057	0.0515464	0.706949	GluS_tylo_Ty4	GluS_tylo_Ty4_M01012:82:000000000-AKF65:1:1102:19078:2854_191
GluS	strain069	3	0.313717	0.685039	0.542045	GluS_TN-sick_20B	GluS_TN-sick_20B_M01012:82:000000000-AKF65:1:1101:10655:9763_109
GluS	strain069	3	0.104819	0.202897	0.483389	GluS_C_D5_353	GluS_C_D5_353_M03745:17:000000000-B5YWL:1:1101:22951:2254_353
GluS	strain069	3	0.014034	0.0276505	0.492451	GluS_tylo_Ty1	GluS_tylo_Ty1_M01012:82:000000000-AKF65:1:1101:7284:6043_167
GluS	strain070	3	0.123969	0.272442	0.544971	GluS_vanco_V4	GluS_vanco_V4_M01012:82:000000000-AKF65:1:1101:19167:3983_181
GluS	strain070	3	0.0174419	0.0441176	0.604651	GluS_C_D7_364	GluS_C_D7_364_M03745:17:000000000-B5YWL:1:1101:4629:6624_364
GluS	strain070	3	0.0985578	0.154087	0.360376	GluS_C_D7_366	GluS_C_D7_366_M03745:17:000000000-B5YWL:1:1101:7934:3072_366
GluS	strain071	3	0.184286	0.404999	0.544971	GluS_vanco_V4	GluS_vanco_V4_M01012:82:000000000-AKF65:1:1101:10518:3987_181
GluS	strain071	3	0.0406977	0.102941	0.604651	GluS_C_D7_364	GluS_C_D7_364_M03745:17:000000000-B5YWL:1:1104:23724:10491_364
GluS	strain071	3	0.320966	0.501804	0.360376	GluS_C_D7_366	GluS_C_D7_366_M03745:17:000000000-B5YWL:1:1101:17095:1859_366
GluS	strain072	3	0.0916573	0.201432	0.544971	GluS_vanco_V4	GluS_vanco_V4_M01012:82:000000000-AKF65:1:1101:13964:3538_181
GluS	strain072	3	0.0232558	0.0588235	0.604651	GluS_C_D7_364	GluS_C_D7_364_M03745:17:000000000-B5YWL:1:1112:12952:13392_364
GluS	strain072	3	0.16739	0.261701	0.360376	GluS_C_D7_366	GluS_C_D7_366_M03745:17:000000000-B5YWL:1:1101:20173:2131_366
GluS	strain073	3	0.0285245	0.0552147	0.483389	GluS_C_D5_353	GluS_C_D5_353_M03745:17:000000000-B5YWL:1:1101:23647:3240_353
GluS	strain073	3	0.0125287	0.0221803	0.435146	GluS_C_D3_321	GluS_C_D3_321_M03745:17:000000000-B5YWL:1:1101:15212:8651_321
GluS	strain073	3	0.0115676	0.0426635	0.728865	GluS_C_D7_363	GluS_C_D7_363_M03745:17:000000000-B5YWL:1:1101:7151:11701_363
GluS	strain074	3	0.0689655	0.148571	0.535809	GluS_C_D5_341	GluS_C_D5_341_M03745:17:000000000-B5YWL:1:1103:11136:20787_341
GluS	strain074	3	0.274671	0.492979	0.442835	GluS_C_D5_343	GluS_C_D5_343_M03745:17:000000000-B5YWL:1:1101:12716:2049_343
GluS	strain074	3	0.044898	0.139241	0.677551	GluS_T_D3_338	GluS_T_D3_338_M03745:17:000000000-B5YWL:1:1104:22639:5343_338
GluS	strain075	3	0.0371353	0.08	0.535809	GluS_C_D5_341	GluS_C_D5_341_M03745:17:000000000-B5YWL:1:1108:20187:16074_341
GluS	strain075	3	0.14543	0.261018	0.442835	GluS_C_D5_343	GluS_C_D5_343_M03745:17:000000000-B5YWL:1:1101:9780:2769_343
GluS	strain075	3	0.0489796	0.151899	0.677551	GluS_T_D3_338	GluS_T_D3_338_M03745:17:000000000-B5YWL:1:1102:10692:10380_338
GluS	strain076	3	0.0238727	0.0514286	0.535809	GluS_C_D5_341	GluS_C_D5_341_M03745:17:000000000-B5YWL:1:1105:10709:20553_341
GluS	strain076	3	0.0891557	0.160017	0.442835	GluS_C_D5_343	GluS_C_D5_343_M03745:17:000000000-B5YWL:1:1101:14281:2091_343
GluS	strain076	3	0.0122449	0.0379747	0.677551	GluS_T_D3_338	GluS_T_D3_338_M03745:17:000000000-B5YWL:1:1104:8030:17571_338
GluS	strain077	3	0.323434	0.658004	0.508461	GluS_tylo_Ty3	GluS_tylo_Ty3_M01012:82:000000000-AKF65:1:1101:22870:5352_183
GluS	strain077	3	0.341508	0.66857	0.489197	GluS_tylo_Ty2	GluS_tylo_Ty2_M01012:82:000000000-AKF65:1:1101:3732:7850_175
GluS	strain077	3	0.0392749	0.134021	0.706949	GluS_tylo_Ty4	GluS_tylo_Ty4_M01012:82:000000000-AKF65:1:1106:22778:8045_191
GluS	strain078	3	0.155218	0.315781	0.508461	GluS_tylo_Ty3	GluS_tylo_Ty3_M01012:82:000000000-AKF65:1:1101:5894:16805_183
GluS	strain078	3	0.155215	0.303866	0.489197	GluS_tylo_Ty2	GluS_tylo_Ty2_M01012:82:000000000-AKF65:1:1101:12317:6972_175
GluS	strain078	3	0.0151057	0.0515464	0.706949	GluS_tylo_Ty4	GluS_tylo_Ty4_M01012:82:000000000-AKF65:1:1114:9144:9861_191
GluS	strain079	2	0.0185511	0.0554679	0.665553	GluS_TN_35	GluS_TN_35_M01012:82:000000000-AKF65:1:1101:7556:5023_141
GluS	strain079	2	0.154168	0.417487	0.630724	GluS_TN-sick_9B	GluS_TN-sick_9B_M01012:82:000000000-AKF65:1:1101:8064:8106_187
GluS	strain080	2	0.0152101	0.0454784	0.665553	GluS_TN_35	GluS_TN_35_M01012:82:000000000-AKF65:1:1101:11329:16591_141
GluS	strain080	2	0.0958929	0.259678	0.630724	GluS_TN-sick_9B	GluS_TN-sick_9B_M01012:82:000000000-AKF65:1:1101:8400:7832_187
GluS	strain081	2	0.0462131	0.114286	0.595635	GluS_T_D0_317	GluS_T_D0_317_M03745:17:000000000-B5YWL:1:1102:7711:8078_317
GluS	strain081	2	0.0416344	0.139485	0.701512	GluS_TN_53	GluS_TN_53_M01012:82:000000000-AKF65:1:1101:14632:20831_142
GluS	strain082	2	0.0115533	0.0285714	0.595635	GluS_T_D0_317	GluS_T_D0_317_M03745:17:000000000-B5YWL:1:1102:12515:16560_317
GluS	strain082	2	0.0394711	0.0817593	0.517228	GluS_C_D3_319	GluS_C_D3_319_M03745:17:000000000-B5YWL:1:1101:13546:2554_319
GluS	strain083	2	0.0231065	0.0571429	0.595635	GluS_T_D0_317	GluS_T_D0_317_M03745:17:000000000-B5YWL:1:1103:21901:2076_317
GluS	strain083	2	0.052376	0.175471	0.701512	GluS_TN_53	GluS_TN_53_M01012:82:000000000-AKF65:1:1101:6965:6164_142
GluS	strain084	2	0.111682	0.27619	0.595635	GluS_T_D0_317	GluS_T_D0_317_M03745:17:000000000-B5YWL:1:1101:8637:12606_317
GluS	strain084	2	0.0797027	0.267022	0.701512	GluS_TN_53	GluS_TN_53_M01012:82:000000000-AKF65:1:1101:18670:4845_142
GluS	strain085	2	0.0152535	0.0292602	0.478694	GluS_T_D0_318	GluS_T_D0_318_M03745:17:000000000-B5YWL:1:1101:14560:1895_318
GluS	strain085	2	0.0167517	0.0323342	0.481918	GluS_T_D7_382	GluS_T_D7_382_M03745:17:000000000-B5YWL:1:1101:13371:3855_382
GluS	strain086	2	0.0129377	0.0248179	0.478694	GluS_T_D0_318	GluS_T_D0_318_M03745:17:000000000-B5YWL:1:1101:6139:3687_318
GluS	strain086	2	0.0102362	0.0247148	0.585827	GluS_C_D5_349	GluS_C_D5_349_M03745:17:000000000-B5YWL:1:1101:23678:20424_349
GluS	strain087	2	0.0102205	0.0196055	0.478694	GluS_T_D0_318	GluS_T_D0_318_M03745:17:000000000-B5YWL:1:1101:20117:2127_318
GluS	strain087	2	0.0135699	0.039723	0.658386	GluS_vanco_V5	GluS_vanco_V5_M01012:82:000000000-AKF65:1:1102:14642:11921_119
GluS	strain088	2	0.463083	0.67028	0.309119	GluS_C_D3_329	GluS_C_D3_329_M03745:17:000000000-B5YWL:1:1101:17492:1844_329
GluS	strain088	2	0.224394	0.671164	0.665664	GluS_TN_22	GluS_TN_22_M01012:82:000000000-AKF65:1:1101:10983:10137_110
GluS	strain089	2	0.227798	0.32972	0.309119	GluS_C_D3_329	GluS_C_D3_329_M03745:17:000000000-B5YWL:1:1101:21972:2307_329
GluS	strain089	2	0.109942	0.328836	0.665664	GluS_TN_22	GluS_TN_22_M01012:82:000000000-AKF65:1:1101:2449:9648_110
GluS	strain090	2	0.0147771	0.0271917	0.456559	GluS_T_D0_308	GluS_T_D0_308_M03745:17:000000000-B5YWL:1:1101:10880:4180_308
GluS	strain090	2	0.0130578	0.0220521	0.407865	GluS_C_D0_294	GluS_C_D0_294_M03745:17:000000000-B5YWL:1:1101:3455:7851_294
GluS	strain091	2	0.0338346	0.080891	0.581726	GluS_UT-feral_F11	GluS_UT-feral_F11_M01012:82:000000000-AKF65:1:1101:3636:10234_163
GluS	strain091	2	0.0297795	0.125622	0.762944	GluS_TN_1	GluS_TN_1_M01012:82:000000000-AKF65:1:1102:10453:6061_102
GluS	strain092	2	0.0949657	0.227042	0.581726	GluS_UT-feral_F11	GluS_UT-feral_F11_M01012:82:000000000-AKF65:1:1101:11700:4587_163
GluS	strain092	2	0.0291898	0.123134	0.762944	GluS_TN_1	GluS_TN_1_M01012:82:000000000-AKF65:1:1101:10468:14424_102
GluS	strain093	2	0.144238	0.314961	0.542045	GluS_TN-sick_20B	GluS_TN-sick_20B_M01012:82:000000000-AKF65:1:1101:7619:9644_109
GluS	strain093	2	0.053536	0.103629	0.483389	GluS_C_D5_353	GluS_C_D5_353_M03745:17:000000000-B5YWL:1:1101:10813:4256_353
GluS	strain094	2	0.136179	0.317889	0.571616	GluS_vanco_V3	GluS_vanco_V3_M01012:82:000000000-AKF65:1:1101:20620:2028_173
GluS	strain094	2	0.109156	0.252934	0.568439	GluS_FL_A10	GluS_FL_A10_M01012:82:000000000-AKF65:1:1101:5548:4887_135
GluS	strain095	2	0.0672047	0.156879	0.571616	GluS_vanco_V3	GluS_vanco_V3_M01012:82:000000000-AKF65:1:1101:20182:16016_173
GluS	strain095	2	0.0497134	0.115195	0.568439	GluS_FL_A10	GluS_FL_A10_M01012:82:000000000-AKF65:1:1101:5939:11567_135
GluS	strain096	2	0.0362319	0.084578	0.571616	GluS_vanco_V3	GluS_vanco_V3_M01012:82:000000000-AKF65:1:1101:6893:14172_173
GluS	strain096	2	0.0238571	0.055281	0.568439	GluS_FL_A10	GluS_FL_A10_M01012:82:000000000-AKF65:1:1101:10077:10087_135
GluS	strain097	2	0.07908	0.184601	0.571616	GluS_vanco_V3	GluS_vanco_V3_M01012:82:000000000-AKF65:1:1101:9113:14908_173
GluS	strain097	2	0.0502466	0.11643	0.568439	GluS_FL_A10	GluS_FL_A10_M01012:82:000000000-AKF65:1:1102:9239:4487_135
GluS	strain098	2	0.0551163	0.121127	0.544971	GluS_vanco_V4	GluS_vanco_V4_M01012:82:000000000-AKF65:1:1101:20395:11542_181
GluS	strain098	2	0.0527099	0.0824077	0.360376	GluS_C_D7_366	GluS_C_D7_366_M03745:17:000000000-B5YWL:1:1101:7241:2525_366
GluS	strain099	2	0.0204082	0.0425532	0.520408	GluS_T_D5_356	GluS_T_D5_356_M03745:17:000000000-B5YWL:1:1102:21131:22461_356
GluS	strain099	2	0.0833333	0.193277	0.568841	GluS_T_D5_355	GluS_T_D5_355_M03745:17:000000000-B5YWL:1:2119:16734:17657_355
GluS	strain100	2	0.0153061	0.0319149	0.520408	GluS_T_D5_356	GluS_T_D5_356_M03745:17:000000000-B5YWL:1:1101:17383:7256_356
GluS	strain100	2	0.0471014	0.109244	0.568841	GluS_T_D5_355	GluS_T_D5_355_M03745:17:000000000-B5YWL:1:1101:12875:12917_355
GluS	strain101	2	0.141811	0.339173	0.581893	GluS_C_D0_295	GluS_C_D0_295_M03745:17:000000000-B5YWL:1:1101:19583:3643_295
GluS	strain101	2	0.0297277	0.082391	0.639187	GluS_C_D0_293	GluS_C_D0_293_M03745:17:000000000-B5YWL:1:1101:5866:3608_293
GluS	strain102	2	0.276297	0.660827	0.581893	GluS_C_D0_295	GluS_C_D0_295_M03745:17:000000000-B5YWL:1:1101:11221:5444_295
GluS	strain102	2	0.0542093	0.150242	0.639187	GluS_C_D0_293	GluS_C_D0_293_M03745:17:000000000-B5YWL:1:1101:13420:3674_293
GluS	strain103	2	0.248123	0.653198	0.620141	GluS_UT-feral_F5	GluS_UT-feral_F5_M01012:82:000000000-AKF65:1:1101:17566:19563_115
GluS	strain103	2	0.197353	0.687178	0.712807	GluS_TN-sick_16B	GluS_TN-sick_16B_M01012:82:000000000-AKF65:1:1101:8946:2961_172
GluS	strain104	2	0.131736	0.346802	0.620141	GluS_UT-feral_F5	GluS_UT-feral_F5_M01012:82:000000000-AKF65:1:1101:6869:6188_115
GluS	strain104	2	0.0898401	0.312822	0.712807	GluS_TN-sick_16B	GluS_TN-sick_16B_M01012:82:000000000-AKF65:1:1102:14040:3907_172
GluS	strain105	2	0.0627091	0.138921	0.548599	GluS_TN-sick_7B	GluS_TN-sick_7B_M01012:82:000000000-AKF65:1:1101:13662:3874_179
GluS	strain105	2	0.0683921	0.174969	0.609119	GluS_TN_44	GluS_TN_44_M01012:82:000000000-AKF65:1:1101:21013:7467_126
GluS	strain106	2	0.169032	0.37446	0.548599	GluS_TN-sick_7B	GluS_TN-sick_7B_M01012:82:000000000-AKF65:1:1101:12838:5248_179
GluS	strain106	2	0.110035	0.281504	0.609119	GluS_TN_44	GluS_TN_44_M01012:82:000000000-AKF65:1:1101:3246:10074_126
GluS	strain107	2	0.130062	0.288129	0.548599	GluS_TN-sick_7B	GluS_TN-sick_7B_M01012:82:000000000-AKF65:1:1101:23211:4234_179
GluS	strain107	2	0.154184	0.394451	0.609119	GluS_TN_44	GluS_TN_44_M01012:82:000000000-AKF65:1:1101:13789:7393_126
GluS	strain108	2	0.0895983	0.198489	0.548599	GluS_TN-sick_7B	GluS_TN-sick_7B_M01012:82:000000000-AKF65:1:1101:19285:20364_179
GluS	strain108	2	0.0582707	0.149075	0.609119	GluS_TN_44	GluS_TN_44_M01012:82:000000000-AKF65:1:1102:21898:5650_126
GluS	strain109	2	0.168063	0.390638	0.569774	GluS_UT-feral_F8	GluS_UT-feral_F8_M01012:82:000000000-AKF65:1:1101:24155:11100_139
GluS	strain109	2	0.0166216	0.0548128	0.696757	GluS_FL_A1	GluS_FL_A1_M01012:82:000000000-AKF65:1:1102:9508:9550_100
GluS	strain110	2	0.122676	0.285142	0.569774	GluS_UT-feral_F8	GluS_UT-feral_F8_M01012:82:000000000-AKF65:1:1101:2703:10599_139
GluS	strain110	2	0.0117568	0.0387701	0.696757	GluS_FL_A1	GluS_FL_A1_M01012:82:000000000-AKF65:1:1103:18927:4034_100
GluS	strain111	2	0.0966728	0.20025	0.517239	GluS_TN_71	GluS_TN_71_M01012:82:000000000-AKF65:1:1101:8862:7136_133
GluS	strain111	2	0.0171704	0.0537708	0.680674	GluS_TN-sick_17B	GluS_TN-sick_17B_M01012:82:000000000-AKF65:1:1102:23825:14338_180
GluS	strain112	2	0.127087	0.263251	0.517239	GluS_TN_71	GluS_TN_71_M01012:82:000000000-AKF65:1:1101:8774:7022_133
GluS	strain112	2	0.0171704	0.0537708	0.680674	GluS_TN-sick_17B	GluS_TN-sick_17B_M01012:82:000000000-AKF65:1:1101:17702:9726_180
GluS	strain113	2	0.0102285	0.0242871	0.578851	GluS_TN_9	GluS_TN_9_M01012:82:000000000-AKF65:1:1101:7461:5388_117
GluS	strain113	2	0.0327458	0.139122	0.764625	GluS_control_C1	GluS_control_C1_M01012:82:000000000-AKF65:1:1101:11591:6372_182
GluS	strain114	2	0.0182688	0.0433784	0.578851	GluS_TN_9	GluS_TN_9_M01012:82:000000000-AKF65:1:1102:22183:9924_117
GluS	strain114	2	0.0857772	0.364429	0.764625	GluS_control_C1	GluS_control_C1_M01012:82:000000000-AKF65:1:1101:4397:9498_182
GluS	strain115	2	0.0241718	0.0573949	0.578851	GluS_TN_9	GluS_TN_9_M01012:82:000000000-AKF65:1:1101:14692:3207_117
GluS	strain115	2	0.0806108	0.342479	0.764625	GluS_control_C1	GluS_control_C1_M01012:82:000000000-AKF65:1:1102:8161:13420_182
GluS	strain116	2	0.0103303	0.0245288	0.578851	GluS_TN_9	GluS_TN_9_M01012:82:000000000-AKF65:1:1103:2929:12667_117
GluS	strain116	2	0.0362407	0.15397	0.764625	GluS_control_C1	GluS_control_C1_M01012:82:000000000-AKF65:1:1102:20741:12888_182
GluS	strain117	2	0.0162387	0.107391	0.848788	GluS_oxy_Oxy2	GluS_oxy_Oxy2_M01012:82:000000000-AKF65:1:1102:22745:5946_158
GluS	strain117	2	0.0541902	0.11161	0.514468	GluS_kana_K2	GluS_kana_K2_M01012:82:000000000-AKF65:1:1103:20589:7031_111
GluS	strain118	2	0.0106101	0.0228571	0.535809	GluS_C_D5_341	GluS_C_D5_341_M03745:17:000000000-B5YWL:1:1108:25505:12635_341
GluS	strain118	2	0.0479086	0.0859864	0.442835	GluS_C_D5_343	GluS_C_D5_343_M03745:17:000000000-B5YWL:1:1101:13916:3387_343
GluS	strain119	2	0.172062	0.691648	0.751229	GluS_FL_A7	GluS_FL_A7_M01012:82:000000000-AKF65:1:1101:16522:7049_148
GluS	strain119	2	0.0277679	0.195381	0.857878	GluS_FL_A8	GluS_FL_A8_M01012:82:000000000-AKF65:1:1101:6918:10738_156
GluS	strain120	2	0.076709	0.308352	0.751229	GluS_FL_A7	GluS_FL_A7_M01012:82:000000000-AKF65:1:1101:2628:8381_148
GluS	strain120	2	0.0126863	0.0892634	0.857878	GluS_FL_A8	GluS_FL_A8_M01012:82:000000000-AKF65:1:1102:6602:11967_156
GluS	strain121	2	0.102919	0.313444	0.671651	GluS_FL_A2	GluS_FL_A2_M01012:82:000000000-AKF65:1:1101:22543:12694_108
GluS	strain121	2	0.0151057	0.0515464	0.706949	GluS_tylo_Ty4	GluS_tylo_Ty4_M01012:82:000000000-AKF65:1:2110:18675:3524_191
GluS	strain122	2	0.22543	0.686556	0.671651	GluS_FL_A2	GluS_FL_A2_M01012:82:000000000-AKF65:1:1101:19099:8677_108
GluS	strain122	2	0.0332326	0.113402	0.706949	GluS_tylo_Ty4	GluS_tylo_Ty4_M01012:82:000000000-AKF65:1:1103:17306:22097_191
GluS	strain123	2	0.178657	0.424048	0.578687	GluS_FL_A9	GluS_FL_A9_M01012:82:000000000-AKF65:1:1101:6697:10891_127
GluS	strain123	2	0.0338109	0.0884651	0.617805	GluS_FL_A11	GluS_FL_A11_M01012:82:000000000-AKF65:1:1101:14869:5673_143
GluS	strain124	2	0.0841057	0.199628	0.578687	GluS_FL_A9	GluS_FL_A9_M01012:82:000000000-AKF65:1:1101:14978:11948_127
GluS	strain124	2	0.017741	0.0464186	0.617805	GluS_FL_A11	GluS_FL_A11_M01012:82:000000000-AKF65:1:1101:21650:20380_143
GluS	strain125	2	0.297458	0.58419	0.490821	GluS_C_D7_373	GluS_C_D7_373_M03745:17:000000000-B5YWL:1:1101:21417:1890_373
GluS	strain125	2	0.313596	0.652114	0.519109	GluS_control_C4	GluS_control_C4_M01012:82:000000000-AKF65:1:1101:18047:3559_159
GluS	strain126	2	0.145354	0.285466	0.490821	GluS_C_D7_373	GluS_C_D7_373_M03745:17:000000000-B5YWL:1:1101:10664:2496_373
GluS	strain126	2	0.150665	0.313305	0.519109	GluS_control_C4	GluS_control_C4_M01012:82:000000000-AKF65:1:1101:10768:5048_159
GluS	strain127	2	0.0307236	0.0603395	0.490821	GluS_C_D7_373	GluS_C_D7_373_M03745:17:000000000-B5YWL:1:1101:22463:3302_373
GluS	strain127	2	0.0166299	0.0345814	0.519109	GluS_control_C4	GluS_control_C4_M01012:82:000000000-AKF65:1:1101:14070:19385_159
GluS	strain128	2	0.0136828	0.027588	0.504032	GluS_C_D7_371	GluS_C_D7_371_M03745:17:000000000-B5YWL:1:1101:18371:3580_371
GluS	strain128	2	0.01149	0.0173096	0.336208	GluS_C_D7_370	GluS_C_D7_370_M03745:17:000000000-B5YWL:1:1101:20621:3018_370
GluS	strain129	2	0.0128862	0.026216	0.508461	GluS_tylo_Ty3	GluS_tylo_Ty3_M01012:82:000000000-AKF65:1:1101:17026:6578_183
GluS	strain129	2	0.0140797	0.0275639	0.489197	GluS_tylo_Ty2	GluS_tylo_Ty2_M01012:82:000000000-AKF65:1:1102:20956:12790_175
GluS	strain130	2	0.227088	0.538691	0.578445	GluS_control_C3	GluS_control_C3_M01012:82:000000000-AKF65:1:1101:9107:7599_151
GluS	strain130	2	0.366571	0.679277	0.460351	GluS_C_D7_369	GluS_C_D7_369_M03745:17:000000000-B5YWL:1:1101:17444:1814_369
GluS	strain131	2	0.112903	0.267825	0.578445	GluS_control_C3	GluS_control_C3_M01012:82:000000000-AKF65:1:1101:6399:7743_151
GluS	strain131	2	0.173078	0.320723	0.460351	GluS_C_D7_369	GluS_C_D7_369_M03745:17:000000000-B5YWL:1:1101:11039:1984_369
GluS	strain132	1	0.0406362	0.149415	0.728032	GluS_TN_31	GluS_TN_31_M01012:82:000000000-AKF65:1:1101:18565:4043_118
GluS	strain133	1	0.105845	0.389181	0.728032	GluS_TN_31	GluS_TN_31_M01012:82:000000000-AKF65:1:1102:7811:7975_118
GluS	strain134	1	0.046998	0.172807	0.728032	GluS_TN_31	GluS_TN_31_M01012:82:000000000-AKF65:1:1102:17520:7928_118
GluS	strain135	1	0.0784891	0.288596	0.728032	GluS_TN_31	GluS_TN_31_M01012:82:000000000-AKF65:1:1101:13283:4359_118
GluS	strain136	1	0.0112432	0.0236724	0.525051	GluS_T_D0_312	GluS_T_D0_312_M03745:17:000000000-B5YWL:1:1101:10525:4770_312
GluS	strain137	1	0.0272957	0.0523604	0.478694	GluS_T_D0_318	GluS_T_D0_318_M03745:17:000000000-B5YWL:1:1101:19692:3322_318
GluS	strain138	1	0.0118261	0.0226855	0.478694	GluS_T_D0_318	GluS_T_D0_318_M03745:17:000000000-B5YWL:1:1101:24085:3057_318
GluS	strain139	1	0.0106404	0.0164549	0.353357	GluS_C_D3_328	GluS_C_D3_328_M03745:17:000000000-B5YWL:1:1101:21872:6017_328
GluS	strain140	1	0.0167131	0.0394737	0.576602	GluS_C_D3_324	GluS_C_D3_324_M03745:17:000000000-B5YWL:1:1111:12196:17291_324
GluS	strain141	1	0.0120069	0.0330858	0.637099	GluS_C_D3_327	GluS_C_D3_327_M03745:17:000000000-B5YWL:1:1101:26892:9838_327
GluS	strain142	1	0.0139672	0.0384875	0.637099	GluS_C_D3_327	GluS_C_D3_327_M03745:17:000000000-B5YWL:1:1104:19560:20199_327
GluS	strain143	1	0.0101411	0.018661	0.456559	GluS_T_D0_308	GluS_T_D0_308_M03745:17:000000000-B5YWL:1:1101:8799:3873_308
GluS	strain144	1	0.0104723	0.0192703	0.456559	GluS_T_D0_308	GluS_T_D0_308_M03745:17:000000000-B5YWL:1:1101:28298:8437_308
GluS	strain145	1	0.0131214	0.024145	0.456559	GluS_T_D0_308	GluS_T_D0_308_M03745:17:000000000-B5YWL:1:1101:23933:3495_308
GluS	strain146	1	0.0115485	0.0212507	0.456559	GluS_T_D0_308	GluS_T_D0_308_M03745:17:000000000-B5YWL:1:1101:23078:5142_308
GluS	strain147	1	0.0104723	0.0192703	0.456559	GluS_T_D0_308	GluS_T_D0_308_M03745:17:000000000-B5YWL:1:1102:4852:9668_308
GluS	strain148	1	0.0263256	0.0484424	0.456559	GluS_T_D0_308	GluS_T_D0_308_M03745:17:000000000-B5YWL:1:1101:24619:5283_308
GluS	strain149	1	0.0787591	0.126408	0.376947	GluS_T_D0_309	GluS_T_D0_309_M03745:17:000000000-B5YWL:1:1101:17456:2003_309
GluS	strain150	1	0.0397192	0.0637494	0.376947	GluS_T_D0_309	GluS_T_D0_309_M03745:17:000000000-B5YWL:1:1101:10060:3327_309
GluS	strain151	1	0.338361	0.543069	0.376947	GluS_T_D0_309	GluS_T_D0_309_M03745:17:000000000-B5YWL:1:1101:11935:1817_309
GluS	strain152	1	0.166214	0.266773	0.376947	GluS_T_D0_309	GluS_T_D0_309_M03745:17:000000000-B5YWL:1:1101:23603:1956_309
GluS	strain153	1	0.0168955	0.0326117	0.481918	GluS_T_D7_382	GluS_T_D7_382_M03745:17:000000000-B5YWL:1:1101:13005:2820_382
GluS	strain154	1	0.0102041	0.0212766	0.520408	GluS_T_D5_356	GluS_T_D5_356_M03745:17:000000000-B5YWL:1:1105:13845:18886_356
GluS	strain155	1	0.0115157	0.0241907	0.523963	GluS_C_D0_297	GluS_C_D0_297_M03745:17:000000000-B5YWL:1:1101:16645:2459_297
GluS	strain156	1	0.0115157	0.0241907	0.523963	GluS_C_D0_297	GluS_C_D0_297_M03745:17:000000000-B5YWL:1:1101:26832:9339_297
GluS	strain157	1	0.0157494	0.0330843	0.523963	GluS_C_D0_297	GluS_C_D0_297_M03745:17:000000000-B5YWL:1:1101:11989:4337_297
GluS	strain158	1	0.0181274	0.0306136	0.407865	GluS_C_D0_294	GluS_C_D0_294_M03745:17:000000000-B5YWL:1:1101:14393:5952_294
GluS	strain159	1	0.0111376	0.0188092	0.407865	GluS_C_D0_294	GluS_C_D0_294_M03745:17:000000000-B5YWL:1:1101:10117:6332_294
GluS	strain160	1	0.060871	0.168705	0.639187	GluS_C_D0_293	GluS_C_D0_293_M03745:17:000000000-B5YWL:1:1101:14931:2515_293
GluS	strain161	1	0.108752	0.301408	0.639187	GluS_C_D0_293	GluS_C_D0_293_M03745:17:000000000-B5YWL:1:1101:10277:2809_293
GluS	strain162	1	0.0302273	0.0837757	0.639187	GluS_C_D0_293	GluS_C_D0_293_M03745:17:000000000-B5YWL:1:1101:11732:7964_293
GluS	strain163	1	0.0185694	0.0514655	0.639187	GluS_C_D0_293	GluS_C_D0_293_M03745:17:000000000-B5YWL:1:1101:8278:2795_293
GluS	strain164	1	0.190658	0.373349	0.48933	GluS_C_D0_292	GluS_C_D0_292_M03745:17:000000000-B5YWL:1:1101:5707:8185_292
GluS	strain165	1	0.102074	0.199882	0.48933	GluS_C_D0_292	GluS_C_D0_292_M03745:17:000000000-B5YWL:1:1101:10331:8777_292
GluS	strain166	1	0.0100664	0.0197122	0.48933	GluS_C_D0_292	GluS_C_D0_292_M03745:17:000000000-B5YWL:1:1101:22589:10325_292
GluS	strain167	1	0.056674	0.11098	0.48933	GluS_C_D0_292	GluS_C_D0_292_M03745:17:000000000-B5YWL:1:1101:18693:8589_292
GluS	strain168	1	0.0322126	0.063079	0.48933	GluS_C_D0_292	GluS_C_D0_292_M03745:17:000000000-B5YWL:1:1101:23111:8695_292
GluS	strain169	1	0.188449	0.325067	0.420275	GluS_C_D0_290	GluS_C_D0_290_M03745:17:000000000-B5YWL:1:1101:21680:9576_290
GluS	strain170	1	0.356998	0.615805	0.420275	GluS_C_D0_290	GluS_C_D0_290_M03745:17:000000000-B5YWL:1:1101:14526:9519_290
GluS	strain171	1	0.0837036	0.196707	0.574477	GluS_UT-feral_F2	GluS_UT-feral_F2_M01012:82:000000000-AKF65:1:1101:9457:4379_107
GluS	strain172	1	0.11901	0.27968	0.574477	GluS_UT-feral_F2	GluS_UT-feral_F2_M01012:82:000000000-AKF65:1:1101:14625:17044_107
GluS	strain173	1	0.164725	0.387112	0.574477	GluS_UT-feral_F2	GluS_UT-feral_F2_M01012:82:000000000-AKF65:1:1101:18255:5438_107
GluS	strain174	1	0.0580841	0.1365	0.574477	GluS_UT-feral_F2	GluS_UT-feral_F2_M01012:82:000000000-AKF65:1:1101:21063:5062_107
GluS	strain175	1	0.109663	0.378791	0.710493	GluS_UT-feral_F7	GluS_UT-feral_F7_M01012:82:000000000-AKF65:1:1101:14313:5421_131
GluS	strain176	1	0.0784825	0.27109	0.710493	GluS_UT-feral_F7	GluS_UT-feral_F7_M01012:82:000000000-AKF65:1:1101:19527:4363_131
GluS	strain177	1	0.056667	0.195736	0.710493	GluS_UT-feral_F7	GluS_UT-feral_F7_M01012:82:000000000-AKF65:1:1101:15497:6177_131
GluS	strain178	1	0.0331489	0.114501	0.710493	GluS_UT-feral_F7	GluS_UT-feral_F7_M01012:82:000000000-AKF65:1:1101:21969:13910_131
GluS	strain179	1	0.0325104	0.0790725	0.588854	GluS_UT-feral_F6	GluS_UT-feral_F6_M01012:82:000000000-AKF65:1:1102:13025:9679_123
GluS	strain180	1	0.0176811	0.0430044	0.588854	GluS_UT-feral_F6	GluS_UT-feral_F6_M01012:82:000000000-AKF65:1:1101:15684:11417_123
GluS	strain181	1	0.0683614	0.16627	0.588854	GluS_UT-feral_F6	GluS_UT-feral_F6_M01012:82:000000000-AKF65:1:1101:9871:8581_123
GluS	strain182	1	0.0819224	0.190417	0.569774	GluS_UT-feral_F8	GluS_UT-feral_F8_M01012:82:000000000-AKF65:1:1101:8049:10725_139
GluS	strain183	1	0.0575655	0.133803	0.569774	GluS_UT-feral_F8	GluS_UT-feral_F8_M01012:82:000000000-AKF65:1:1102:10816:6748_139
GluS	strain184	1	0.0437171	0.0905564	0.517239	GluS_TN_71	GluS_TN_71_M01012:82:000000000-AKF65:1:1101:20313:17869_133
GluS	strain185	1	0.0302559	0.0626726	0.517239	GluS_TN_71	GluS_TN_71_M01012:82:000000000-AKF65:1:1101:14010:6677_133
GluS	strain186	1	0.0181281	0.037551	0.517239	GluS_TN_71	GluS_TN_71_M01012:82:000000000-AKF65:1:1102:17107:5134_133
GluS	strain187	1	0.0644168	0.133434	0.517239	GluS_TN_71	GluS_TN_71_M01012:82:000000000-AKF65:1:1101:15422:7032_133
GluS	strain188	1	0.0423201	0.0876628	0.517239	GluS_TN_71	GluS_TN_71_M01012:82:000000000-AKF65:1:1101:7445:8096_133
GluS	strain189	1	0.0601626	0.124622	0.517239	GluS_TN_71	GluS_TN_71_M01012:82:000000000-AKF65:1:1101:12406:5082_133
GluS	strain190	1	0.0103864	0.020105	0.483389	GluS_C_D5_353	GluS_C_D5_353_M03745:17:000000000-B5YWL:1:1101:11227:3573_353
GluS	strain191	1	0.0127157	0.0246138	0.483389	GluS_C_D5_353	GluS_C_D5_353_M03745:17:000000000-B5YWL:1:1101:22376:7391_353
GluS	strain192	1	0.0837573	0.35549	0.76439	GluS_TN_5	GluS_TN_5_M01012:82:000000000-AKF65:1:1101:14767:6311_134
GluS	strain193	1	0.0763445	0.324028	0.76439	GluS_TN_5	GluS_TN_5_M01012:82:000000000-AKF65:1:1101:17709:5049_134
GluS	strain194	1	0.0363009	0.154072	0.76439	GluS_TN_5	GluS_TN_5_M01012:82:000000000-AKF65:1:1101:8338:4775_134
GluS	strain195	1	0.0392078	0.16641	0.76439	GluS_TN_5	GluS_TN_5_M01012:82:000000000-AKF65:1:1101:16108:8074_134
GluS	strain196	1	0.0168413	0.0527401	0.680674	GluS_TN-sick_17B	GluS_TN-sick_17B_M01012:82:000000000-AKF65:1:1101:10394:8284_180
GluS	strain197	1	0.016951	0.0530837	0.680674	GluS_TN-sick_17B	GluS_TN-sick_17B_M01012:82:000000000-AKF65:1:1102:8506:4989_180
GluS	strain198	1	0.011499	0.0485075	0.762944	GluS_TN_1	GluS_TN_1_M01012:82:000000000-AKF65:1:1102:19070:8788_102
GluS	strain199	1	0.015273	0.0644279	0.762944	GluS_TN_1	GluS_TN_1_M01012:82:000000000-AKF65:1:1102:13252:12151_102
GluS	strain200	1	0.0133858	0.0323194	0.585827	GluS_C_D5_349	GluS_C_D5_349_M03745:17:000000000-B5YWL:1:1105:10800:18523_349
GluS	strain201	1	0.0782045	0.211778	0.630724	GluS_TN-sick_9B	GluS_TN-sick_9B_M01012:82:000000000-AKF65:1:1101:6887:9426_187
GluS	strain202	1	0.0410104	0.111056	0.630724	GluS_TN-sick_9B	GluS_TN-sick_9B_M01012:82:000000000-AKF65:1:1101:8404:8971_187
GluS	strain203	1	0.0202106	0.0584042	0.653952	GluS_FL_A4	GluS_FL_A4_M01012:82:000000000-AKF65:1:1101:12075:4209_124
GluS	strain204	1	0.0147073	0.0425007	0.653952	GluS_FL_A4	GluS_FL_A4_M01012:82:000000000-AKF65:1:1102:18443:6084_124
GluS	strain205	1	0.0120505	0.0348231	0.653952	GluS_FL_A4	GluS_FL_A4_M01012:82:000000000-AKF65:1:1101:2806:13475_124
GluS	strain206	1	0.0193243	0.0637255	0.696757	GluS_FL_A1	GluS_FL_A1_M01012:82:000000000-AKF65:1:1102:19174:4057_100
GluS	strain207	1	0.0355405	0.117201	0.696757	GluS_FL_A1	GluS_FL_A1_M01012:82:000000000-AKF65:1:1101:5142:7174_100
GluS	strain208	1	0.045	0.148396	0.696757	GluS_FL_A1	GluS_FL_A1_M01012:82:000000000-AKF65:1:1102:9960:3717_100
GluS	strain209	1	0.0695946	0.229501	0.696757	GluS_FL_A1	GluS_FL_A1_M01012:82:000000000-AKF65:1:1102:11648:5480_100
GluS	strain210	1	0.0709459	0.233957	0.696757	GluS_FL_A1	GluS_FL_A1_M01012:82:000000000-AKF65:1:1101:3609:7085_100
GluS	strain211	1	0.0344595	0.113636	0.696757	GluS_FL_A1	GluS_FL_A1_M01012:82:000000000-AKF65:1:1102:13050:15510_100
GluS	strain212	1	0.0769231	0.614754	0.874872	GluS_FL_A3	GluS_FL_A3_M01012:82:000000000-AKF65:1:1104:7951:2918_116
GluS	strain213	1	0.0215385	0.172131	0.874872	GluS_FL_A3	GluS_FL_A3_M01012:82:000000000-AKF65:1:1102:23169:4376_116
GluS	strain214	1	0.0145652	0.0345711	0.578687	GluS_FL_A9	GluS_FL_A9_M01012:82:000000000-AKF65:1:1101:17632:13020_127
GluS	strain215	1	0.020156	0.0478408	0.578687	GluS_FL_A9	GluS_FL_A9_M01012:82:000000000-AKF65:1:1102:13197:6898_127
GluS	strain216	1	0.0370261	0.0878827	0.578687	GluS_FL_A9	GluS_FL_A9_M01012:82:000000000-AKF65:1:1101:8443:12716_127
GluS	strain217	1	0.0102561	0.0253538	0.595481	GluS_TN_24	GluS_TN_24_M01012:82:000000000-AKF65:1:1102:9179:5040_149
GluS	strain218	1	0.0109499	0.027069	0.595481	GluS_TN_24	GluS_TN_24_M01012:82:000000000-AKF65:1:1102:16126:4031_149
GluS	strain219	1	0.0118158	0.0395854	0.701512	GluS_TN_53	GluS_TN_53_M01012:82:000000000-AKF65:1:1101:12342:17036_142
GluS	strain220	1	0.0166743	0.0345386	0.517228	GluS_C_D3_319	GluS_C_D3_319_M03745:17:000000000-B5YWL:1:1101:11039:2099_319
GluS	strain221	1	0.0147203	0.0304911	0.517228	GluS_C_D3_319	GluS_C_D3_319_M03745:17:000000000-B5YWL:1:1101:15189:2701_319
GluS	strain222	1	0.0198658	0.0411495	0.517228	GluS_C_D3_319	GluS_C_D3_319_M03745:17:000000000-B5YWL:1:1101:6886:3714_319
GluS	strain223	1	0.0226666	0.0469509	0.517228	GluS_C_D3_319	GluS_C_D3_319_M03745:17:000000000-B5YWL:1:1101:7442:5377_319
GluS	strain224	1	0.0116279	0.0294118	0.604651	GluS_C_D7_364	GluS_C_D7_364_M03745:17:000000000-B5YWL:1:1107:3474:10625_364
GluS	strain225	1	0.011545	0.0226738	0.490821	GluS_C_D7_373	GluS_C_D7_373_M03745:17:000000000-B5YWL:1:1101:19792:4858_373
GluS	strain226	1	0.0100309	0.0197002	0.490821	GluS_C_D7_373	GluS_C_D7_373_M03745:17:000000000-B5YWL:1:1101:27571:10353_373
GluS	strain227	1	0.0140685	0.0276298	0.490821	GluS_C_D7_373	GluS_C_D7_373_M03745:17:000000000-B5YWL:1:1101:5105:11022_373
GluS	strain228	1	0.0102942	0.0207559	0.504032	GluS_C_D7_371	GluS_C_D7_371_M03745:17:000000000-B5YWL:1:1101:14216:9572_371
GluS	strain229	1	0.0102514	0.0206694	0.504032	GluS_C_D7_371	GluS_C_D7_371_M03745:17:000000000-B5YWL:1:1101:20994:3041_371
GluS	strain230	1	0.0132538	0.0267232	0.504032	GluS_C_D7_371	GluS_C_D7_371_M03745:17:000000000-B5YWL:1:1101:13285:6532_371
GluS	strain231	1	0.336956	0.663889	0.492451	GluS_tylo_Ty1	GluS_tylo_Ty1_M01012:82:000000000-AKF65:1:1101:7339:4791_167
GluS	strain232	1	0.156559	0.308461	0.492451	GluS_tylo_Ty1	GluS_tylo_Ty1_M01012:82:000000000-AKF65:1:1101:10949:4110_167
GluS	strain233	1	0.0144928	0.0336134	0.568841	GluS_T_D5_355	GluS_T_D5_355_M03745:17:000000000-B5YWL:1:1114:16817:19722_355
GluS	strain234	1	0.0326087	0.0756303	0.568841	GluS_T_D5_355	GluS_T_D5_355_M03745:17:000000000-B5YWL:1:2119:28112:11051_355
GluS	strain235	1	0.0362319	0.0840336	0.568841	GluS_T_D5_355	GluS_T_D5_355_M03745:17:000000000-B5YWL:1:1101:9537:7636_355
GluS	strain236	1	0.14405	0.335494	0.570633	GluS_T_D5_359	GluS_T_D5_359_M03745:17:000000000-B5YWL:1:1101:4288:7237_359
GluS	strain237	1	0.0208768	0.0486224	0.570633	GluS_T_D5_359	GluS_T_D5_359_M03745:17:000000000-B5YWL:1:1101:11810:12531_359
GluS	strain238	1	0.26444	0.615883	0.570633	GluS_T_D5_359	GluS_T_D5_359_M03745:17:000000000-B5YWL:1:1101:8419:4310_359
GluS	strain239	1	0.150069	0.392651	0.617805	GluS_FL_A11	GluS_FL_A11_M01012:82:000000000-AKF65:1:1101:12888:3520_143
GluS	strain240	1	0.0712127	0.186326	0.617805	GluS_FL_A11	GluS_FL_A11_M01012:82:000000000-AKF65:1:1101:13321:9044_143
GluS	strain241	1	0.0749813	0.196186	0.617805	GluS_FL_A11	GluS_FL_A11_M01012:82:000000000-AKF65:1:1101:22023:8884_143
GluS	strain242	1	0.0343798	0.0899535	0.617805	GluS_FL_A11	GluS_FL_A11_M01012:82:000000000-AKF65:1:1101:9740:9391_143
GuaA	strain001	22	0.214841	0.351405	0.388624	GuaA_C_D5_264	GuaA_C_D5_264_M03745:17:000000000-B5YWL:1:1101:21106:1702_264
GuaA	strain001	22	0.0129218	0.0345489	0.625987	GuaA_C_D0_196	GuaA_C_D0_196_M03745:17:000000000-B5YWL:1:1101:4562:13503_196
GuaA	strain001	22	0.0151157	0.02902	0.479126	GuaA_C_D0_198	GuaA_C_D0_198_M03745:17:000000000-B5YWL:1:1101:11525:1899_198
GuaA	strain001	22	0.345077	0.452817	0.237933	GuaA_T_D3_233	GuaA_T_D3_233_M03745:17:000000000-B5YWL:1:1101:19995:1759_233
GuaA	strain001	22	0.147069	0.340046	0.567504	GuaA_TN_9	GuaA_TN_9_M01012:82:000000000-AKF65:1:1101:7123:3790_308
GuaA	strain001	22	0.0129931	0.0190274	0.317137	GuaA_TN-sick_20B	GuaA_TN-sick_20B_M01012:82:000000000-AKF65:1:1101:10187:6811_300
GuaA	strain001	22	0.213283	0.335197	0.363707	GuaA_TN_71	GuaA_TN_71_M01012:82:000000000-AKF65:1:1101:13750:1179_324
GuaA	strain001	22	0.307458	0.422489	0.27227	GuaA_FL_A6	GuaA_FL_A6_M01012:82:000000000-AKF65:1:1101:22307:1302_331
GuaA	strain001	22	0.374046	0.510099	0.266718	GuaA_T_D7_282	GuaA_T_D7_282_M03745:17:000000000-B5YWL:1:1101:18097:1771_282
GuaA	strain001	22	0.359759	0.504051	0.286265	GuaA_T_D7_284	GuaA_T_D7_284_M03745:17:000000000-B5YWL:1:1101:15817:2118_284
GuaA	strain001	22	0.376923	0.51163	0.26329	GuaA_T_D0_211	GuaA_T_D0_211_M03745:17:000000000-B5YWL:1:1101:16293:1706_211
GuaA	strain001	22	0.30826	0.460232	0.330207	GuaA_T_D0_201	GuaA_T_D0_201_M03745:17:000000000-B5YWL:1:1101:16051:2157_201
GuaA	strain001	22	0.209017	0.345201	0.394507	GuaA_C_D7_275	GuaA_C_D7_275_M03745:17:000000000-B5YWL:1:1101:16967:4804_275
GuaA	strain001	22	0.228091	0.464598	0.509059	GuaA_C_D7_277	GuaA_C_D7_277_M03745:17:000000000-B5YWL:1:1101:18594:6083_277
GuaA	strain001	22	0.0380272	0.104265	0.635281	GuaA_TN_1	GuaA_TN_1_M01012:82:000000000-AKF65:1:1101:12081:6645_293
GuaA	strain001	22	0.369668	0.530092	0.302635	GuaA_TN-sick_6B	GuaA_TN-sick_6B_M01012:82:000000000-AKF65:1:1101:16805:1239_362
GuaA	strain001	22	0.307383	0.461128	0.333412	GuaA_C_D5_243	GuaA_C_D5_243_M03745:17:000000000-B5YWL:1:1101:11075:1773_243
GuaA	strain001	22	0.361021	0.508568	0.290121	GuaA_T_D0_221	GuaA_T_D0_221_M03745:17:000000000-B5YWL:1:1101:15602:1938_221
GuaA	strain001	22	0.3363	0.474564	0.291349	GuaA_T_D0_222	GuaA_T_D0_222_M03745:17:000000000-B5YWL:1:1101:22933:4324_222
GuaA	strain001	22	0.0144569	0.0216264	0.331517	GuaA_T_D0_224	GuaA_T_D0_224_M03745:17:000000000-B5YWL:1:1101:6477:6230_224
GuaA	strain001	22	0.226805	0.414922	0.453378	GuaA_TN-sick_19B	GuaA_TN-sick_19B_M01012:82:000000000-AKF65:1:1101:13097:4178_292
GuaA	strain001	22	0.369879	0.497689	0.256807	GuaA_C_D0_207	GuaA_C_D0_207_M03745:17:000000000-B5YWL:1:1101:11801:1750_207
GuaA	strain002	21	0.177993	0.291135	0.388624	GuaA_C_D5_264	GuaA_C_D5_264_M03745:17:000000000-B5YWL:1:1101:11573:1806_264
GuaA	strain002	21	0.0124432	0.0332694	0.625987	GuaA_C_D0_196	GuaA_C_D0_196_M03745:17:000000000-B5YWL:1:1101:17379:2681_196
GuaA	strain002	21	0.0123517	0.0237134	0.479126	GuaA_C_D0_198	GuaA_C_D0_198_M03745:17:000000000-B5YWL:1:1101:19232:2908_198
GuaA	strain002	21	0.294104	0.38593	0.237933	GuaA_T_D3_233	GuaA_T_D3_233_M03745:17:000000000-B5YWL:1:1101:8304:1767_233
GuaA	strain002	21	0.118481	0.273948	0.567504	GuaA_TN_9	GuaA_TN_9_M01012:82:000000000-AKF65:1:1101:8927:1535_308
GuaA	strain002	21	0.164318	0.258243	0.363707	GuaA_TN_71	GuaA_TN_71_M01012:82:000000000-AKF65:1:1101:20205:1280_324
GuaA	strain002	21	0.249309	0.342584	0.27227	GuaA_FL_A6	GuaA_FL_A6_M01012:82:000000000-AKF65:1:1101:21251:1390_331
GuaA	strain002	21	0.304802	0.415668	0.266718	GuaA_T_D7_282	GuaA_T_D7_282_M03745:17:000000000-B5YWL:1:1101:13652:1745_282
GuaA	strain002	21	0.300455	0.420962	0.286265	GuaA_T_D7_284	GuaA_T_D7_284_M03745:17:000000000-B5YWL:1:1101:12714:1740_284
GuaA	strain002	21	0.307255	0.417063	0.26329	GuaA_T_D0_211	GuaA_T_D0_211_M03745:17:000000000-B5YWL:1:1101:22687:2161_211
GuaA	strain002	21	0.240809	0.359528	0.330207	GuaA_T_D0_201	GuaA_T_D0_201_M03745:17:000000000-B5YWL:1:1101:9707:1961_201
GuaA	strain002	21	0.163743	0.270429	0.394507	GuaA_C_D7_275	GuaA_C_D7_275_M03745:17:000000000-B5YWL:1:1101:8253:4622_275
GuaA	strain002	21	0.185809	0.378476	0.509059	GuaA_C_D7_277	GuaA_C_D7_277_M03745:17:000000000-B5YWL:1:1101:24437:5856_277
GuaA	strain002	21	0.0301626	0.0827009	0.635281	GuaA_TN_1	GuaA_TN_1_M01012:82:000000000-AKF65:1:1101:24172:4861_293
GuaA	strain002	21	0.294038	0.421641	0.302635	GuaA_TN-sick_6B	GuaA_TN-sick_6B_M01012:82:000000000-AKF65:1:1101:9297:1548_362
GuaA	strain002	21	0.249919	0.374923	0.333412	GuaA_C_D5_243	GuaA_C_D5_243_M03745:17:000000000-B5YWL:1:1101:23415:1744_243
GuaA	strain002	21	0.287646	0.405204	0.290121	GuaA_T_D0_221	GuaA_T_D0_221_M03745:17:000000000-B5YWL:1:1101:15516:1758_221
GuaA	strain002	21	0.266761	0.376434	0.291349	GuaA_T_D0_222	GuaA_T_D0_222_M03745:17:000000000-B5YWL:1:1101:15807:4258_222
GuaA	strain002	21	0.0116646	0.0174493	0.331517	GuaA_T_D0_224	GuaA_T_D0_224_M03745:17:000000000-B5YWL:1:1101:21642:23675_224
GuaA	strain002	21	0.174992	0.320134	0.453378	GuaA_TN-sick_19B	GuaA_TN-sick_19B_M01012:82:000000000-AKF65:1:1101:16408:4755_292
GuaA	strain002	21	0.296386	0.3988	0.256807	GuaA_C_D0_207	GuaA_C_D0_207_M03745:17:000000000-B5YWL:1:1101:8923:1942_207
GuaA	strain003	20	0.299536	0.403681	0.257988	GuaA_tylo_Ty4	GuaA_tylo_Ty4_M01012:82:000000000-AKF65:1:1101:14335:1361_382
GuaA	strain003	20	0.255582	0.401653	0.363674	GuaA_tylo_Ty3	GuaA_tylo_Ty3_M01012:82:000000000-AKF65:1:1101:10890:4808_374
GuaA	strain003	20	0.0184052	0.0276731	0.334905	GuaA_T_D3_236	GuaA_T_D3_236_M03745:17:000000000-B5YWL:1:1101:12981:4083_236
GuaA	strain003	20	0.0345959	0.107417	0.67793	GuaA_C_D7_268	GuaA_C_D7_268_M03745:17:000000000-B5YWL:1:1101:11961:2074_268
GuaA	strain003	20	0.281406	0.405208	0.305527	GuaA_control_C2	GuaA_control_C2_M01012:82:000000000-AKF65:1:1101:12922:1112_381
GuaA	strain003	20	0.0611955	0.136825	0.552747	GuaA_control_C3	GuaA_control_C3_M01012:82:000000000-AKF65:1:1101:14433:3738_342
GuaA	strain003	20	0.12026	0.231327	0.48013	GuaA_control_C1	GuaA_control_C1_M01012:82:000000000-AKF65:1:1101:7009:4872_373
GuaA	strain003	20	0.0129877	0.0312421	0.584288	GuaA_T_D0_209	GuaA_T_D0_209_M03745:17:000000000-B5YWL:1:1101:4006:10230_209
GuaA	strain003	20	0.242906	0.350119	0.306217	GuaA_C_D5_253	GuaA_C_D5_253_M03745:17:000000000-B5YWL:1:1101:8528:3461_253
GuaA	strain003	20	0.269784	0.379791	0.289652	GuaA_C_D3_230	GuaA_C_D3_230_M03745:17:000000000-B5YWL:1:1101:10603:1795_230
GuaA	strain003	20	0.251903	0.360577	0.301389	GuaA_C_D5_249	GuaA_C_D5_249_M03745:17:000000000-B5YWL:1:1101:13234:1759_249
GuaA	strain003	20	0.207334	0.357803	0.420536	GuaA_C_D5_242	GuaA_C_D5_242_M03745:17:000000000-B5YWL:1:1101:9418:5404_242
GuaA	strain003	20	0.233271	0.367276	0.364864	GuaA_C_D5_244	GuaA_C_D5_244_M03745:17:000000000-B5YWL:1:1101:10191:4198_244
GuaA	strain003	20	0.015748	0.025098	0.372539	GuaA_C_D3_228	GuaA_C_D3_228_M03745:17:000000000-B5YWL:1:1101:8531:2938_228
GuaA	strain003	20	0.248661	0.369962	0.327876	GuaA_C_D3_227	GuaA_C_D3_227_M03745:17:000000000-B5YWL:1:1101:12140:2158_227
GuaA	strain003	20	0.0567127	0.126792	0.552712	GuaA_C_D3_226	GuaA_C_D3_226_M03745:17:000000000-B5YWL:1:1101:5383:3826_226
GuaA	strain003	20	0.278402	0.376134	0.259833	GuaA_C_D7_269	GuaA_C_D7_269_M03745:17:000000000-B5YWL:1:1101:21587:1706_269
GuaA	strain003	20	0.16623	0.303502	0.452292	GuaA_C_D7_267	GuaA_C_D7_267_M03745:17:000000000-B5YWL:1:1101:20510:2096_267
GuaA	strain003	20	0.258667	0.36425	0.289866	GuaA_C_D0_204	GuaA_C_D0_204_M03745:17:000000000-B5YWL:1:1101:15537:5791_204
GuaA	strain003	20	0.257157	0.365398	0.296228	GuaA_C_D0_205	GuaA_C_D0_205_M03745:17:000000000-B5YWL:1:1101:16640:4443_205
GuaA	strain004	20	0.416663	0.561531	0.257988	GuaA_tylo_Ty4	GuaA_tylo_Ty4_M01012:82:000000000-AKF65:1:1101:13865:1084_382
GuaA	strain004	20	0.368966	0.579839	0.363674	GuaA_tylo_Ty3	GuaA_tylo_Ty3_M01012:82:000000000-AKF65:1:1101:6156:4818_374
GuaA	strain004	20	0.0262788	0.0395114	0.334905	GuaA_T_D3_236	GuaA_T_D3_236_M03745:17:000000000-B5YWL:1:1101:26068:4408_236
GuaA	strain004	20	0.0492844	0.153024	0.67793	GuaA_C_D7_268	GuaA_C_D7_268_M03745:17:000000000-B5YWL:1:1101:14245:2480_268
GuaA	strain004	20	0.399123	0.574714	0.305527	GuaA_control_C2	GuaA_control_C2_M01012:82:000000000-AKF65:1:1101:12203:1321_381
GuaA	strain004	20	0.09442	0.211111	0.552747	GuaA_control_C3	GuaA_control_C3_M01012:82:000000000-AKF65:1:1101:10766:1244_342
GuaA	strain004	20	0.184403	0.35471	0.48013	GuaA_control_C1	GuaA_control_C1_M01012:82:000000000-AKF65:1:1101:14343:4698_373
GuaA	strain004	20	0.0186368	0.0448311	0.584288	GuaA_T_D0_209	GuaA_T_D0_209_M03745:17:000000000-B5YWL:1:1101:22888:5961_209
GuaA	strain004	20	0.334397	0.481991	0.306217	GuaA_C_D5_253	GuaA_C_D5_253_M03745:17:000000000-B5YWL:1:1101:6039:3381_253
GuaA	strain004	20	0.360036	0.506844	0.289652	GuaA_C_D3_230	GuaA_C_D3_230_M03745:17:000000000-B5YWL:1:1101:20466:1765_230
GuaA	strain004	20	0.341014	0.488132	0.301389	GuaA_C_D5_249	GuaA_C_D5_249_M03745:17:000000000-B5YWL:1:1101:13142:1843_249
GuaA	strain004	20	0.282214	0.487026	0.420536	GuaA_C_D5_242	GuaA_C_D5_242_M03745:17:000000000-B5YWL:1:1101:11261:5279_242
GuaA	strain004	20	0.310459	0.488807	0.364864	GuaA_C_D5_244	GuaA_C_D5_244_M03745:17:000000000-B5YWL:1:1101:11914:4175_244
GuaA	strain004	20	0.0216088	0.0344385	0.372539	GuaA_C_D3_228	GuaA_C_D3_228_M03745:17:000000000-B5YWL:1:1101:27154:7326_228
GuaA	strain004	20	0.345151	0.513523	0.327876	GuaA_C_D3_227	GuaA_C_D3_227_M03745:17:000000000-B5YWL:1:1101:17676:1771_227
GuaA	strain004	20	0.0793252	0.177347	0.552712	GuaA_C_D3_226	GuaA_C_D3_226_M03745:17:000000000-B5YWL:1:1101:8071:4264_226
GuaA	strain004	20	0.385107	0.520297	0.259833	GuaA_C_D7_269	GuaA_C_D7_269_M03745:17:000000000-B5YWL:1:1101:19148:1765_269
GuaA	strain004	20	0.226358	0.413282	0.452292	GuaA_C_D7_267	GuaA_C_D7_267_M03745:17:000000000-B5YWL:1:1101:18536:1738_267
GuaA	strain004	20	0.354924	0.499799	0.289866	GuaA_C_D0_204	GuaA_C_D0_204_M03745:17:000000000-B5YWL:1:1101:24989:5759_204
GuaA	strain004	20	0.350966	0.498692	0.296228	GuaA_C_D0_205	GuaA_C_D0_205_M03745:17:000000000-B5YWL:1:1101:24987:4739_205
GuaA	strain005	16	0.0267597	0.0437696	0.388624	GuaA_C_D5_264	GuaA_C_D5_264_M03745:17:000000000-B5YWL:1:1101:23234:1890_264
GuaA	strain005	16	0.0711869	0.093413	0.237933	GuaA_T_D3_233	GuaA_T_D3_233_M03745:17:000000000-B5YWL:1:1101:11935:1877_233
GuaA	strain005	16	0.0103853	0.0240124	0.567504	GuaA_TN_9	GuaA_TN_9_M01012:82:000000000-AKF65:1:1101:4024:9552_308
GuaA	strain005	16	0.0123459	0.0194028	0.363707	GuaA_TN_71	GuaA_TN_71_M01012:82:000000000-AKF65:1:1101:25191:4325_324
GuaA	strain005	16	0.031224	0.0425811	0.266718	GuaA_T_D7_282	GuaA_T_D7_282_M03745:17:000000000-B5YWL:1:1101:20377:4034_282
GuaA	strain005	16	0.0298569	0.0418319	0.286265	GuaA_T_D7_284	GuaA_T_D7_284_M03745:17:000000000-B5YWL:1:1101:14916:3745_284
GuaA	strain005	16	0.0283927	0.0385399	0.26329	GuaA_T_D0_211	GuaA_T_D0_211_M03745:17:000000000-B5YWL:1:1101:15656:3511_211
GuaA	strain005	16	0.0328237	0.0490058	0.330207	GuaA_T_D0_201	GuaA_T_D0_201_M03745:17:000000000-B5YWL:1:1101:11578:1905_201
GuaA	strain005	16	0.0200796	0.0331623	0.394507	GuaA_C_D7_275	GuaA_C_D7_275_M03745:17:000000000-B5YWL:1:1101:21130:5393_275
GuaA	strain005	16	0.0180332	0.0367319	0.509059	GuaA_C_D7_277	GuaA_C_D7_277_M03745:17:000000000-B5YWL:1:1101:23575:7208_277
GuaA	strain005	16	0.0192808	0.0276481	0.302635	GuaA_TN-sick_6B	GuaA_TN-sick_6B_M01012:82:000000000-AKF65:1:1101:20820:2574_362
GuaA	strain005	16	0.0399835	0.0599824	0.333412	GuaA_C_D5_243	GuaA_C_D5_243_M03745:17:000000000-B5YWL:1:1101:10185:2237_243
GuaA	strain005	16	0.0351333	0.0494919	0.290121	GuaA_T_D0_221	GuaA_T_D0_221_M03745:17:000000000-B5YWL:1:1101:23247:2834_221
GuaA	strain005	16	0.0583659	0.082362	0.291349	GuaA_T_D0_222	GuaA_T_D0_222_M03745:17:000000000-B5YWL:1:1101:24653:4882_222
GuaA	strain005	16	0.011494	0.0210273	0.453378	GuaA_TN-sick_19B	GuaA_TN-sick_19B_M01012:82:000000000-AKF65:1:1101:17586:5198_292
GuaA	strain005	16	0.0435259	0.0585661	0.256807	GuaA_C_D0_207	GuaA_C_D0_207_M03745:17:000000000-B5YWL:1:1101:24865:2751_207
GuaA	strain006	15	0.0126891	0.017101	0.257988	GuaA_tylo_Ty4	GuaA_tylo_Ty4_M01012:82:000000000-AKF65:1:1101:9747:6609_382
GuaA	strain006	15	0.0117772	0.0185082	0.363674	GuaA_tylo_Ty3	GuaA_tylo_Ty3_M01012:82:000000000-AKF65:1:1101:19727:6745_374
GuaA	strain006	15	0.0259335	0.0805212	0.67793	GuaA_C_D7_268	GuaA_C_D7_268_M03745:17:000000000-B5YWL:1:1101:21151:1753_268
GuaA	strain006	15	0.0139437	0.020078	0.305527	GuaA_control_C2	GuaA_control_C2_M01012:82:000000000-AKF65:1:1101:8644:1695_381
GuaA	strain006	15	0.0624557	0.0900218	0.306217	GuaA_C_D5_253	GuaA_C_D5_253_M03745:17:000000000-B5YWL:1:1101:16900:3392_253
GuaA	strain006	15	0.0444285	0.0625446	0.289652	GuaA_C_D3_230	GuaA_C_D3_230_M03745:17:000000000-B5YWL:1:1101:17236:2206_230
GuaA	strain006	15	0.0569403	0.0815051	0.301389	GuaA_C_D5_249	GuaA_C_D5_249_M03745:17:000000000-B5YWL:1:1101:15549:2221_249
GuaA	strain006	15	0.0490549	0.0846556	0.420536	GuaA_C_D5_242	GuaA_C_D5_242_M03745:17:000000000-B5YWL:1:1101:24641:5369_242
GuaA	strain006	15	0.0507714	0.0799379	0.364864	GuaA_C_D5_244	GuaA_C_D5_244_M03745:17:000000000-B5YWL:1:1101:7763:5779_244
GuaA	strain006	15	0.0412328	0.0613469	0.327876	GuaA_C_D3_227	GuaA_C_D3_227_M03745:17:000000000-B5YWL:1:1101:22899:3982_227
GuaA	strain006	15	0.0110135	0.0246229	0.552712	GuaA_C_D3_226	GuaA_C_D3_226_M03745:17:000000000-B5YWL:1:1101:9799:4188_226
GuaA	strain006	15	0.0410633	0.0554783	0.259833	GuaA_C_D7_269	GuaA_C_D7_269_M03745:17:000000000-B5YWL:1:1101:11994:2601_269
GuaA	strain006	15	0.0277756	0.0507124	0.452292	GuaA_C_D7_267	GuaA_C_D7_267_M03745:17:000000000-B5YWL:1:1101:12410:1999_267
GuaA	strain006	15	0.0531864	0.0748963	0.289866	GuaA_C_D0_204	GuaA_C_D0_204_M03745:17:000000000-B5YWL:1:1101:14359:5935_204
GuaA	strain006	15	0.0528214	0.0750547	0.296228	GuaA_C_D0_205	GuaA_C_D0_205_M03745:17:000000000-B5YWL:1:1101:22600:4487_205
GuaA	strain007	14	0.0202323	0.033093	0.388624	GuaA_C_D5_264	GuaA_C_D5_264_M03745:17:000000000-B5YWL:1:1101:18828:1697_264
GuaA	strain007	14	0.0516988	0.0678403	0.237933	GuaA_T_D3_233	GuaA_T_D3_233_M03745:17:000000000-B5YWL:1:1101:10727:1895_233
GuaA	strain007	14	0.0693735	0.0953285	0.27227	GuaA_FL_A6	GuaA_FL_A6_M01012:82:000000000-AKF65:1:1101:19357:3067_331
GuaA	strain007	14	0.0232096	0.0316517	0.266718	GuaA_T_D7_282	GuaA_T_D7_282_M03745:17:000000000-B5YWL:1:1101:19784:2813_282
GuaA	strain007	14	0.023664	0.0331552	0.286265	GuaA_T_D7_284	GuaA_T_D7_284_M03745:17:000000000-B5YWL:1:1101:14842:4553_284
GuaA	strain007	14	0.0241401	0.0327674	0.26329	GuaA_T_D0_211	GuaA_T_D0_211_M03745:17:000000000-B5YWL:1:1101:5977:3929_211
GuaA	strain007	14	0.0251103	0.0374896	0.330207	GuaA_T_D0_201	GuaA_T_D0_201_M03745:17:000000000-B5YWL:1:1101:7118:2476_201
GuaA	strain007	14	0.0144346	0.0238393	0.394507	GuaA_C_D7_275	GuaA_C_D7_275_M03745:17:000000000-B5YWL:1:1101:12670:5220_275
GuaA	strain007	14	0.0145572	0.0296516	0.509059	GuaA_C_D7_277	GuaA_C_D7_277_M03745:17:000000000-B5YWL:1:1101:19388:6552_277
GuaA	strain007	14	0.0143793	0.0206194	0.302635	GuaA_TN-sick_6B	GuaA_TN-sick_6B_M01012:82:000000000-AKF65:1:1101:21484:2806_362
GuaA	strain007	14	0.0318752	0.0478184	0.333412	GuaA_C_D5_243	GuaA_C_D5_243_M03745:17:000000000-B5YWL:1:1101:22945:3119_243
GuaA	strain007	14	0.0260783	0.0367363	0.290121	GuaA_T_D0_221	GuaA_T_D0_221_M03745:17:000000000-B5YWL:1:1101:6607:3271_221
GuaA	strain007	14	0.0472242	0.0666396	0.291349	GuaA_T_D0_222	GuaA_T_D0_222_M03745:17:000000000-B5YWL:1:1101:5935:4444_222
GuaA	strain007	14	0.0334028	0.0449449	0.256807	GuaA_C_D0_207	GuaA_C_D0_207_M03745:17:000000000-B5YWL:1:1101:19724:2177_207
GuaA	strain008	14	0.197029	0.272973	0.278211	GuaA_T_D7_384	GuaA_T_D7_384_M03745:17:000000000-B5YWL:1:1101:20474:3508_384
GuaA	strain008	14	0.342011	0.491231	0.303767	GuaA_T_D3_246	GuaA_T_D3_246_M03745:17:000000000-B5YWL:1:1101:11598:1736_246
GuaA	strain008	14	0.346603	0.500135	0.306983	GuaA_T_D3_247	GuaA_T_D3_247_M03745:17:000000000-B5YWL:1:1101:14209:1796_247
GuaA	strain008	14	0.0321394	0.053287	0.396863	GuaA_T_D7_281	GuaA_T_D7_281_M03745:17:000000000-B5YWL:1:1101:21850:5341_281
GuaA	strain008	14	0.144892	0.237107	0.388916	GuaA_T_D0_214	GuaA_T_D0_214_M03745:17:000000000-B5YWL:1:1101:12605:3784_214
GuaA	strain008	14	0.0485871	0.0795145	0.388953	GuaA_T_D0_215	GuaA_T_D0_215_M03745:17:000000000-B5YWL:1:1101:26645:6361_215
GuaA	strain008	14	0.0347937	0.051947	0.330207	GuaA_T_D0_201	GuaA_T_D0_201_M03745:17:000000000-B5YWL:1:1101:20901:3114_201
GuaA	strain008	14	0.0419535	0.109871	0.618158	GuaA_C_D5_251	GuaA_C_D5_251_M03745:17:000000000-B5YWL:1:1101:11916:2763_251
GuaA	strain008	14	0.0228738	0.0383885	0.404151	GuaA_C_D5_252	GuaA_C_D5_252_M03745:17:000000000-B5YWL:1:1101:23520:4811_252
GuaA	strain008	14	0.0237085	0.038086	0.377502	GuaA_C_D5_254	GuaA_C_D5_254_M03745:17:000000000-B5YWL:1:1101:10106:2047_254
GuaA	strain008	14	0.0102979	0.0168587	0.389163	GuaA_C_D7_279	GuaA_C_D7_279_M03745:17:000000000-B5YWL:1:1101:15005:5623_279
GuaA	strain008	14	0.0622845	0.102866	0.394507	GuaA_C_D7_275	GuaA_C_D7_275_M03745:17:000000000-B5YWL:1:1101:20288:5012_275
GuaA	strain008	14	0.0753015	0.116921	0.355965	GuaA_C_D3_225	GuaA_C_D3_225_M03745:17:000000000-B5YWL:1:1101:5594:4320_225
GuaA	strain008	14	0.017406	0.0317798	0.452292	GuaA_C_D7_267	GuaA_C_D7_267_M03745:17:000000000-B5YWL:1:1101:20119:1792_267
GuaA	strain009	13	0.14559	0.241765	0.397804	GuaA_C_D0_195	GuaA_C_D0_195_M03745:17:000000000-B5YWL:1:1101:15766:2091_195
GuaA	strain009	13	0.352134	0.483431	0.271594	GuaA_C_D0_193	GuaA_C_D0_193_M03745:17:000000000-B5YWL:1:1101:15063:1720_193
GuaA	strain009	13	0.0193482	0.0371455	0.479126	GuaA_C_D0_198	GuaA_C_D0_198_M03745:17:000000000-B5YWL:1:1101:24042:4058_198
GuaA	strain009	13	0.151017	0.256495	0.411229	GuaA_T_D7_383	GuaA_T_D7_383_M03745:17:000000000-B5YWL:1:1101:23891:2863_383
GuaA	strain009	13	0.355596	0.490966	0.275721	GuaA_T_D3_235	GuaA_T_D3_235_M03745:17:000000000-B5YWL:1:1101:11899:1799_235
GuaA	strain009	13	0.375374	0.494121	0.24032	GuaA_T_D3_234	GuaA_T_D3_234_M03745:17:000000000-B5YWL:1:1101:12790:1781_234
GuaA	strain009	13	0.335377	0.489481	0.31483	GuaA_T_D3_248	GuaA_T_D3_248_M03745:17:000000000-B5YWL:1:1101:7636:1792_248
GuaA	strain009	13	0.270196	0.447984	0.396863	GuaA_T_D7_281	GuaA_T_D7_281_M03745:17:000000000-B5YWL:1:1101:25105:5432_281
GuaA	strain009	13	0.307295	0.463179	0.336554	GuaA_T_D0_210	GuaA_T_D0_210_M03745:17:000000000-B5YWL:1:1101:15018:1899_210
GuaA	strain009	13	0.0168087	0.0258441	0.349613	GuaA_T_D0_213	GuaA_T_D0_213_M03745:17:000000000-B5YWL:1:1101:21113:4643_213
GuaA	strain009	13	0.134417	0.323343	0.584288	GuaA_T_D0_209	GuaA_T_D0_209_M03745:17:000000000-B5YWL:1:1101:12863:6375_209
GuaA	strain009	13	0.274129	0.44037	0.377502	GuaA_C_D5_254	GuaA_C_D5_254_M03745:17:000000000-B5YWL:1:1101:19882:1902_254
GuaA	strain009	13	0.362202	0.49585	0.269533	GuaA_C_D7_271	GuaA_C_D7_271_M03745:17:000000000-B5YWL:1:1101:16164:4086_271
GuaA	strain010	13	0.123273	0.204706	0.397804	GuaA_C_D0_195	GuaA_C_D0_195_M03745:17:000000000-B5YWL:1:1101:22312:3085_195
GuaA	strain010	13	0.292013	0.400893	0.271594	GuaA_C_D0_193	GuaA_C_D0_193_M03745:17:000000000-B5YWL:1:1101:14736:1767_193
GuaA	strain010	13	0.0150582	0.0289094	0.479126	GuaA_C_D0_198	GuaA_C_D0_198_M03745:17:000000000-B5YWL:1:1101:12029:5425_198
GuaA	strain010	13	0.12677	0.215312	0.411229	GuaA_T_D7_383	GuaA_T_D7_383_M03745:17:000000000-B5YWL:1:1101:14944:3418_383
GuaA	strain010	13	0.288094	0.397766	0.275721	GuaA_T_D3_235	GuaA_T_D3_235_M03745:17:000000000-B5YWL:1:1101:20108:2197_235
GuaA	strain010	13	0.303178	0.399087	0.24032	GuaA_T_D3_234	GuaA_T_D3_234_M03745:17:000000000-B5YWL:1:1101:22840:1761_234
GuaA	strain010	13	0.269366	0.393138	0.31483	GuaA_T_D3_248	GuaA_T_D3_248_M03745:17:000000000-B5YWL:1:1101:11983:1734_248
GuaA	strain010	13	0.216851	0.359539	0.396863	GuaA_T_D7_281	GuaA_T_D7_281_M03745:17:000000000-B5YWL:1:1101:5987:5467_281
GuaA	strain010	13	0.252518	0.380615	0.336554	GuaA_T_D0_210	GuaA_T_D0_210_M03745:17:000000000-B5YWL:1:1101:22588:1738_210
GuaA	strain010	13	0.0131681	0.0202465	0.349613	GuaA_T_D0_213	GuaA_T_D0_213_M03745:17:000000000-B5YWL:1:1101:10405:2720_213
GuaA	strain010	13	0.11029	0.265304	0.584288	GuaA_T_D0_209	GuaA_T_D0_209_M03745:17:000000000-B5YWL:1:1101:15488:5981_209
GuaA	strain010	13	0.228571	0.367183	0.377502	GuaA_C_D5_254	GuaA_C_D5_254_M03745:17:000000000-B5YWL:1:1101:21818:2093_254
GuaA	strain010	13	0.297982	0.407933	0.269533	GuaA_C_D7_271	GuaA_C_D7_271_M03745:17:000000000-B5YWL:1:1101:16603:4050_271
GuaA	strain011	13	0.157106	0.217662	0.278211	GuaA_T_D7_384	GuaA_T_D7_384_M03745:17:000000000-B5YWL:1:1101:24904:3611_384
GuaA	strain011	13	0.274191	0.393821	0.303767	GuaA_T_D3_246	GuaA_T_D3_246_M03745:17:000000000-B5YWL:1:1101:17709:1948_246
GuaA	strain011	13	0.284028	0.409842	0.306983	GuaA_T_D3_247	GuaA_T_D3_247_M03745:17:000000000-B5YWL:1:1101:15838:1982_247
GuaA	strain011	13	0.0289714	0.0480346	0.396863	GuaA_T_D7_281	GuaA_T_D7_281_M03745:17:000000000-B5YWL:1:1101:13532:5745_281
GuaA	strain011	13	0.114727	0.187743	0.388916	GuaA_T_D0_214	GuaA_T_D0_214_M03745:17:000000000-B5YWL:1:1101:21224:3872_214
GuaA	strain011	13	0.043217	0.0707261	0.388953	GuaA_T_D0_215	GuaA_T_D0_215_M03745:17:000000000-B5YWL:1:1101:24446:6819_215
GuaA	strain011	13	0.0279959	0.0417978	0.330207	GuaA_T_D0_201	GuaA_T_D0_201_M03745:17:000000000-B5YWL:1:1101:18408:1981_201
GuaA	strain011	13	0.032645	0.0854936	0.618158	GuaA_C_D5_251	GuaA_C_D5_251_M03745:17:000000000-B5YWL:1:1101:13392:5284_251
GuaA	strain011	13	0.0199333	0.0334535	0.404151	GuaA_C_D5_252	GuaA_C_D5_252_M03745:17:000000000-B5YWL:1:1101:13323:3849_252
GuaA	strain011	13	0.0192882	0.0309852	0.377502	GuaA_C_D5_254	GuaA_C_D5_254_M03745:17:000000000-B5YWL:1:1101:20844:3890_254
GuaA	strain011	13	0.0493654	0.0815292	0.394507	GuaA_C_D7_275	GuaA_C_D7_275_M03745:17:000000000-B5YWL:1:1101:17966:3054_275
GuaA	strain011	13	0.0618548	0.0960427	0.355965	GuaA_C_D3_225	GuaA_C_D3_225_M03745:17:000000000-B5YWL:1:1101:5414:4321_225
GuaA	strain011	13	0.0128297	0.0234243	0.452292	GuaA_C_D7_267	GuaA_C_D7_267_M03745:17:000000000-B5YWL:1:1101:9316:4347_267
GuaA	strain012	12	0.0131242	0.0176873	0.257988	GuaA_tylo_Ty4	GuaA_tylo_Ty4_M01012:82:000000000-AKF65:1:1101:12749:3883_382
GuaA	strain012	12	0.0220596	0.0684932	0.67793	GuaA_C_D7_268	GuaA_C_D7_268_M03745:17:000000000-B5YWL:1:1101:26459:6493_268
GuaA	strain012	12	0.054024	0.0778687	0.306217	GuaA_C_D5_253	GuaA_C_D5_253_M03745:17:000000000-B5YWL:1:1101:10478:4568_253
GuaA	strain012	12	0.0361008	0.0508212	0.289652	GuaA_C_D3_230	GuaA_C_D3_230_M03745:17:000000000-B5YWL:1:1101:6247:3114_230
GuaA	strain012	12	0.0487537	0.0697866	0.301389	GuaA_C_D5_249	GuaA_C_D5_249_M03745:17:000000000-B5YWL:1:1101:6708:4142_249
GuaA	strain012	12	0.040861	0.0705152	0.420536	GuaA_C_D5_242	GuaA_C_D5_242_M03745:17:000000000-B5YWL:1:1101:26334:5594_242
GuaA	strain012	12	0.0406351	0.0639785	0.364864	GuaA_C_D5_244	GuaA_C_D5_244_M03745:17:000000000-B5YWL:1:1101:12719:4376_244
GuaA	strain012	12	0.0370794	0.0551675	0.327876	GuaA_C_D3_227	GuaA_C_D3_227_M03745:17:000000000-B5YWL:1:1101:23061:3795_227
GuaA	strain012	12	0.0355954	0.048091	0.259833	GuaA_C_D7_269	GuaA_C_D7_269_M03745:17:000000000-B5YWL:1:1101:17268:2876_269
GuaA	strain012	12	0.021083	0.0384931	0.452292	GuaA_C_D7_267	GuaA_C_D7_267_M03745:17:000000000-B5YWL:1:1101:16678:3793_267
GuaA	strain012	12	0.0433564	0.0610539	0.289866	GuaA_C_D0_204	GuaA_C_D0_204_M03745:17:000000000-B5YWL:1:1101:22003:5769_204
GuaA	strain012	12	0.0428282	0.0608552	0.296228	GuaA_C_D0_205	GuaA_C_D0_205_M03745:17:000000000-B5YWL:1:1101:8472:5691_205
GuaA	strain013	11	0.0220805	0.0366667	0.397804	GuaA_C_D0_195	GuaA_C_D0_195_M03745:17:000000000-B5YWL:1:1101:23117:3517_195
GuaA	strain013	11	0.0474865	0.0651924	0.271594	GuaA_C_D0_193	GuaA_C_D0_193_M03745:17:000000000-B5YWL:1:1101:18350:2764_193
GuaA	strain013	11	0.0183889	0.0312327	0.411229	GuaA_T_D7_383	GuaA_T_D7_383_M03745:17:000000000-B5YWL:1:1101:9785:2151_383
GuaA	strain013	11	0.0462595	0.0638697	0.275721	GuaA_T_D3_235	GuaA_T_D3_235_M03745:17:000000000-B5YWL:1:1101:8108:1849_235
GuaA	strain013	11	0.0458052	0.0602954	0.24032	GuaA_T_D3_234	GuaA_T_D3_234_M03745:17:000000000-B5YWL:1:1101:12003:2137_234
GuaA	strain013	11	0.0454642	0.0663546	0.31483	GuaA_T_D3_248	GuaA_T_D3_248_M03745:17:000000000-B5YWL:1:1101:21421:1847_248
GuaA	strain013	11	0.022891	0.0379532	0.396863	GuaA_T_D7_281	GuaA_T_D7_281_M03745:17:000000000-B5YWL:1:1101:25189:7262_281
GuaA	strain013	11	0.037221	0.0561026	0.336554	GuaA_T_D0_210	GuaA_T_D0_210_M03745:17:000000000-B5YWL:1:1101:26427:5980_210
GuaA	strain013	11	0.0157859	0.0379731	0.584288	GuaA_T_D0_209	GuaA_T_D0_209_M03745:17:000000000-B5YWL:1:1101:13788:7415_209
GuaA	strain013	11	0.0432981	0.0695554	0.377502	GuaA_C_D5_254	GuaA_C_D5_254_M03745:17:000000000-B5YWL:1:1101:14530:1886_254
GuaA	strain013	11	0.0394637	0.0540253	0.269533	GuaA_C_D7_271	GuaA_C_D7_271_M03745:17:000000000-B5YWL:1:1101:17746:5223_271
GuaA	strain014	11	0.0187744	0.0311765	0.397804	GuaA_C_D0_195	GuaA_C_D0_195_M03745:17:000000000-B5YWL:1:1101:11060:13419_195
GuaA	strain014	11	0.0367725	0.0504835	0.271594	GuaA_C_D0_193	GuaA_C_D0_193_M03745:17:000000000-B5YWL:1:1101:19212:2028_193
GuaA	strain014	11	0.0131814	0.0223881	0.411229	GuaA_T_D7_383	GuaA_T_D7_383_M03745:17:000000000-B5YWL:1:1101:23183:4860_383
GuaA	strain014	11	0.0343292	0.0473978	0.275721	GuaA_T_D3_235	GuaA_T_D3_235_M03745:17:000000000-B5YWL:1:1101:26515:6550_235
GuaA	strain014	11	0.0353228	0.0464969	0.24032	GuaA_T_D3_234	GuaA_T_D3_234_M03745:17:000000000-B5YWL:1:1101:22766:1991_234
GuaA	strain014	11	0.0349616	0.0510262	0.31483	GuaA_T_D3_248	GuaA_T_D3_248_M03745:17:000000000-B5YWL:1:1101:7248:2056_248
GuaA	strain014	11	0.0198763	0.0329549	0.396863	GuaA_T_D7_281	GuaA_T_D7_281_M03745:17:000000000-B5YWL:1:1101:26318:6503_281
GuaA	strain014	11	0.0276266	0.041641	0.336554	GuaA_T_D0_210	GuaA_T_D0_210_M03745:17:000000000-B5YWL:1:1101:15270:4427_210
GuaA	strain014	11	0.0128293	0.0308611	0.584288	GuaA_T_D0_209	GuaA_T_D0_209_M03745:17:000000000-B5YWL:1:1101:11779:8925_209
GuaA	strain014	11	0.0335033	0.0538207	0.377502	GuaA_C_D5_254	GuaA_C_D5_254_M03745:17:000000000-B5YWL:1:1101:8109:2115_254
GuaA	strain014	11	0.0308199	0.042192	0.269533	GuaA_C_D7_271	GuaA_C_D7_271_M03745:17:000000000-B5YWL:1:1101:18229:4456_271
GuaA	strain015	8	0.133934	0.198929	0.326724	GuaA_tylo_Ty2	GuaA_tylo_Ty2_M01012:82:000000000-AKF65:1:1101:11125:1134_366
GuaA	strain015	8	0.39472	0.530075	0.25535	GuaA_tylo_Ty1	GuaA_tylo_Ty1_M01012:82:000000000-AKF65:1:1101:19941:1188_358
GuaA	strain015	8	0.189969	0.313526	0.394089	GuaA_FL_A11	GuaA_FL_A11_M01012:82:000000000-AKF65:1:1101:21659:1138_334
GuaA	strain015	8	0.279165	0.389141	0.282614	GuaA_FL_A5	GuaA_FL_A5_M01012:82:000000000-AKF65:1:1101:17464:1240_323
GuaA	strain015	8	0.128317	0.187107	0.314203	GuaA_T_D7_288	GuaA_T_D7_288_M03745:17:000000000-B5YWL:1:1101:19583:2779_288
GuaA	strain015	8	0.374219	0.504133	0.257698	GuaA_T_D7_286	GuaA_T_D7_286_M03745:17:000000000-B5YWL:1:1101:12644:8326_286
GuaA	strain015	8	0.304819	0.513421	0.406298	GuaA_C_D7_270	GuaA_C_D7_270_M03745:17:000000000-B5YWL:1:1101:11281:1881_270
GuaA	strain015	8	0.379491	0.496302	0.235362	GuaA_C_D7_273	GuaA_C_D7_273_M03745:17:000000000-B5YWL:1:1101:16997:1914_273
GuaA	strain016	8	0.103868	0.154272	0.326724	GuaA_tylo_Ty2	GuaA_tylo_Ty2_M01012:82:000000000-AKF65:1:1101:16542:1065_366
GuaA	strain016	8	0.3174	0.426241	0.25535	GuaA_tylo_Ty1	GuaA_tylo_Ty1_M01012:82:000000000-AKF65:1:1101:18489:1128_358
GuaA	strain016	8	0.149184	0.246214	0.394089	GuaA_FL_A11	GuaA_FL_A11_M01012:82:000000000-AKF65:1:1101:13453:1152_334
GuaA	strain016	8	0.217566	0.303276	0.282614	GuaA_FL_A5	GuaA_FL_A5_M01012:82:000000000-AKF65:1:1101:16880:1103_323
GuaA	strain016	8	0.100788	0.146965	0.314203	GuaA_T_D7_288	GuaA_T_D7_288_M03745:17:000000000-B5YWL:1:1101:18921:2577_288
GuaA	strain016	8	0.303343	0.408652	0.257698	GuaA_T_D7_286	GuaA_T_D7_286_M03745:17:000000000-B5YWL:1:1101:23893:8335_286
GuaA	strain016	8	0.239376	0.403192	0.406298	GuaA_C_D7_270	GuaA_C_D7_270_M03745:17:000000000-B5YWL:1:1101:18024:2346_270
GuaA	strain016	8	0.316435	0.413836	0.235362	GuaA_C_D7_273	GuaA_C_D7_273_M03745:17:000000000-B5YWL:1:1101:14656:1738_273
GuaA	strain017	7	0.0198612	0.053103	0.625987	GuaA_C_D0_196	GuaA_C_D0_196_M03745:17:000000000-B5YWL:1:1101:7122:17591_196
GuaA	strain017	7	0.030405	0.0504902	0.397804	GuaA_C_D0_195	GuaA_C_D0_195_M03745:17:000000000-B5YWL:1:1101:19014:1970_195
GuaA	strain017	7	0.0120428	0.0199217	0.395493	GuaA_T_D7_287	GuaA_T_D7_287_M03745:17:000000000-B5YWL:1:1101:15791:4549_287
GuaA	strain017	7	0.255616	0.393021	0.349613	GuaA_T_D0_213	GuaA_T_D0_213_M03745:17:000000000-B5YWL:1:1101:8459:1775_213
GuaA	strain017	7	0.29317	0.410027	0.284999	GuaA_T_D0_216	GuaA_T_D0_216_M03745:17:000000000-B5YWL:1:1101:21581:1817_216
GuaA	strain017	7	0.0115562	0.0189187	0.389163	GuaA_C_D7_279	GuaA_C_D7_279_M03745:17:000000000-B5YWL:1:1101:22610:3664_279
GuaA	strain017	7	0.115783	0.216402	0.464964	GuaA_C_D0_206	GuaA_C_D0_206_M03745:17:000000000-B5YWL:1:1101:10391:2029_206
GuaA	strain018	7	0.0150614	0.0202262	0.25535	GuaA_tylo_Ty1	GuaA_tylo_Ty1_M01012:82:000000000-AKF65:1:1101:24857:3968_358
GuaA	strain018	7	0.0520712	0.0859387	0.394089	GuaA_FL_A11	GuaA_FL_A11_M01012:82:000000000-AKF65:1:1101:16645:1386_334
GuaA	strain018	7	0.0923978	0.128798	0.282614	GuaA_FL_A5	GuaA_FL_A5_M01012:82:000000000-AKF65:1:1101:20204:1205_323
GuaA	strain018	7	0.0103545	0.0150984	0.314203	GuaA_T_D7_288	GuaA_T_D7_288_M03745:17:000000000-B5YWL:1:1101:15583:5050_288
GuaA	strain018	7	0.0275819	0.0371572	0.257698	GuaA_T_D7_286	GuaA_T_D7_286_M03745:17:000000000-B5YWL:1:1101:9192:9569_286
GuaA	strain018	7	0.0217415	0.0366202	0.406298	GuaA_C_D7_270	GuaA_C_D7_270_M03745:17:000000000-B5YWL:1:1101:17638:2720_270
GuaA	strain018	7	0.0286837	0.0375127	0.235362	GuaA_C_D7_273	GuaA_C_D7_273_M03745:17:000000000-B5YWL:1:1101:19066:2610_273
GuaA	strain019	7	0.0174676	0.0234574	0.25535	GuaA_tylo_Ty1	GuaA_tylo_Ty1_M01012:82:000000000-AKF65:1:1101:8689:7670_358
GuaA	strain019	7	0.0821066	0.135509	0.394089	GuaA_FL_A11	GuaA_FL_A11_M01012:82:000000000-AKF65:1:1101:11026:1477_334
GuaA	strain019	7	0.128258	0.178785	0.282614	GuaA_FL_A5	GuaA_FL_A5_M01012:82:000000000-AKF65:1:1101:19398:1377_323
GuaA	strain019	7	0.0134997	0.0196846	0.314203	GuaA_T_D7_288	GuaA_T_D7_288_M03745:17:000000000-B5YWL:1:1101:6487:2775_288
GuaA	strain019	7	0.0371581	0.0500579	0.257698	GuaA_T_D7_286	GuaA_T_D7_286_M03745:17:000000000-B5YWL:1:1101:10656:10002_286
GuaA	strain019	7	0.0277656	0.0467669	0.406298	GuaA_C_D7_270	GuaA_C_D7_270_M03745:17:000000000-B5YWL:1:1101:7531:2794_270
GuaA	strain019	7	0.0400284	0.0523495	0.235362	GuaA_C_D7_273	GuaA_C_D7_273_M03745:17:000000000-B5YWL:1:1101:7864:2500_273
GuaA	strain020	7	0.296389	0.445634	0.334905	GuaA_T_D3_236	GuaA_T_D3_236_M03745:17:000000000-B5YWL:1:1101:23125:2277_236
GuaA	strain020	7	0.263915	0.379826	0.305168	GuaA_FL_A2	GuaA_FL_A2_M01012:82:000000000-AKF65:1:1101:7505:1900_299
GuaA	strain020	7	0.368328	0.521953	0.294327	GuaA_TN_22	GuaA_TN_22_M01012:82:000000000-AKF65:1:1101:16046:1569_301
GuaA	strain020	7	0.338524	0.489274	0.308109	GuaA_C_D3_237	GuaA_C_D3_237_M03745:17:000000000-B5YWL:1:1101:17657:6116_237
GuaA	strain020	7	0.288301	0.42863	0.327388	GuaA_C_D7_278	GuaA_C_D7_278_M03745:17:000000000-B5YWL:1:1101:15671:1845_278
GuaA	strain020	7	0.166452	0.270576	0.384822	GuaA_C_D3_229	GuaA_C_D3_229_M03745:17:000000000-B5YWL:1:1101:20085:1823_229
GuaA	strain020	7	0.271698	0.433012	0.372539	GuaA_C_D3_228	GuaA_C_D3_228_M03745:17:000000000-B5YWL:1:1101:11079:4377_228
GuaA	strain021	7	0.244935	0.36827	0.334905	GuaA_T_D3_236	GuaA_T_D3_236_M03745:17:000000000-B5YWL:1:1101:15441:2230_236
GuaA	strain021	7	0.207793	0.299055	0.305168	GuaA_FL_A2	GuaA_FL_A2_M01012:82:000000000-AKF65:1:1101:16666:1345_299
GuaA	strain021	7	0.293611	0.416073	0.294327	GuaA_TN_22	GuaA_TN_22_M01012:82:000000000-AKF65:1:1101:21000:1463_301
GuaA	strain021	7	0.280768	0.405798	0.308109	GuaA_C_D3_237	GuaA_C_D3_237_M03745:17:000000000-B5YWL:1:1101:15775:6128_237
GuaA	strain021	7	0.236745	0.351979	0.327388	GuaA_C_D7_278	GuaA_C_D7_278_M03745:17:000000000-B5YWL:1:1101:19601:1786_278
GuaA	strain021	7	0.132785	0.215849	0.384822	GuaA_C_D3_229	GuaA_C_D3_229_M03745:17:000000000-B5YWL:1:1101:19701:1772_229
GuaA	strain021	7	0.224096	0.357148	0.372539	GuaA_C_D3_228	GuaA_C_D3_228_M03745:17:000000000-B5YWL:1:1101:13300:4481_228
GuaA	strain022	7	0.0356068	0.0535364	0.334905	GuaA_T_D3_236	GuaA_T_D3_236_M03745:17:000000000-B5YWL:1:1101:13456:2938_236
GuaA	strain022	7	0.0906407	0.13045	0.305168	GuaA_FL_A2	GuaA_FL_A2_M01012:82:000000000-AKF65:1:1101:10822:1541_299
GuaA	strain022	7	0.0190548	0.0270023	0.294327	GuaA_TN_22	GuaA_TN_22_M01012:82:000000000-AKF65:1:1101:17856:5545_301
GuaA	strain022	7	0.03165	0.0457443	0.308109	GuaA_C_D3_237	GuaA_C_D3_237_M03745:17:000000000-B5YWL:1:1101:16455:6278_237
GuaA	strain022	7	0.0209762	0.0311863	0.327388	GuaA_C_D7_278	GuaA_C_D7_278_M03745:17:000000000-B5YWL:1:1101:12197:11506_278
GuaA	strain022	7	0.016345	0.0265696	0.384822	GuaA_C_D3_229	GuaA_C_D3_229_M03745:17:000000000-B5YWL:1:1101:14368:1934_229
GuaA	strain022	7	0.0250089	0.0398574	0.372539	GuaA_C_D3_228	GuaA_C_D3_228_M03745:17:000000000-B5YWL:1:1101:7156:5333_228
GuaA	strain023	7	0.0150447	0.0289393	0.48013	GuaA_control_C1	GuaA_control_C1_M01012:82:000000000-AKF65:1:1101:11682:8449_373
GuaA	strain023	7	0.271926	0.423359	0.357695	GuaA_oxy_Oxy2	GuaA_oxy_Oxy2_M01012:82:000000000-AKF65:1:1101:16085:3104_349
GuaA	strain023	7	0.123797	0.248659	0.502141	GuaA_UT-feral_F5	GuaA_UT-feral_F5_M01012:82:000000000-AKF65:1:1101:21921:4939_306
GuaA	strain023	7	0.27554	0.406545	0.32224	GuaA_C_D3_240	GuaA_C_D3_240_M03745:17:000000000-B5YWL:1:1101:21451:1789_240
GuaA	strain023	7	0.0179036	0.0253298	0.29318	GuaA_UT-feral_F10	GuaA_UT-feral_F10_M01012:82:000000000-AKF65:1:1101:9607:1195_346
GuaA	strain023	7	0.0113078	0.0191548	0.409661	GuaA_C_D3_238	GuaA_C_D3_238_M03745:17:000000000-B5YWL:1:1101:17409:4952_238
GuaA	strain023	7	0.269871	0.416995	0.35282	GuaA_oxy_Oxy3	GuaA_oxy_Oxy3_M01012:82:000000000-AKF65:1:1101:11547:3621_357
GuaA	strain024	7	0.018424	0.0354397	0.48013	GuaA_control_C1	GuaA_control_C1_M01012:82:000000000-AKF65:1:1101:8616:4558_373
GuaA	strain024	7	0.33821	0.526557	0.357695	GuaA_oxy_Oxy2	GuaA_oxy_Oxy2_M01012:82:000000000-AKF65:1:1101:8770:3294_349
GuaA	strain024	7	0.160276	0.321931	0.502141	GuaA_UT-feral_F5	GuaA_UT-feral_F5_M01012:82:000000000-AKF65:1:1101:9332:5057_306
GuaA	strain024	7	0.333164	0.491566	0.32224	GuaA_C_D3_240	GuaA_C_D3_240_M03745:17:000000000-B5YWL:1:1101:10647:1732_240
GuaA	strain024	7	0.0233791	0.0330764	0.29318	GuaA_UT-feral_F10	GuaA_UT-feral_F10_M01012:82:000000000-AKF65:1:1101:12861:4186_346
GuaA	strain024	7	0.0133909	0.0226834	0.409661	GuaA_C_D3_238	GuaA_C_D3_238_M03745:17:000000000-B5YWL:1:1101:9231:5215_238
GuaA	strain024	7	0.348193	0.538015	0.35282	GuaA_oxy_Oxy3	GuaA_oxy_Oxy3_M01012:82:000000000-AKF65:1:1101:24678:3753_357
GuaA	strain025	6	0.226282	0.32402	0.30164	GuaA_C_D5_263	GuaA_C_D5_263_M03745:17:000000000-B5YWL:1:1101:19951:1766_263
GuaA	strain025	6	0.0369426	0.0833411	0.55673	GuaA_C_D5_262	GuaA_C_D5_262_M03745:17:000000000-B5YWL:1:1101:22954:2090_262
GuaA	strain025	6	0.104312	0.17717	0.411229	GuaA_T_D7_383	GuaA_T_D7_383_M03745:17:000000000-B5YWL:1:1101:13007:2704_383
GuaA	strain025	6	0.133838	0.221401	0.395493	GuaA_T_D7_287	GuaA_T_D7_287_M03745:17:000000000-B5YWL:1:1101:22954:1919_287
GuaA	strain025	6	0.128108	0.261039	0.50924	GuaA_T_D0_219	GuaA_T_D0_219_M03745:17:000000000-B5YWL:1:1101:8589:2032_219
GuaA	strain025	6	0.243926	0.3479	0.298863	GuaA_T_D0_223	GuaA_T_D0_223_M03745:17:000000000-B5YWL:1:1101:14264:1730_223
GuaA	strain026	6	0.0851562	0.121937	0.30164	GuaA_C_D5_263	GuaA_C_D5_263_M03745:17:000000000-B5YWL:1:1101:21930:2389_263
GuaA	strain026	6	0.0126296	0.0284919	0.55673	GuaA_C_D5_262	GuaA_C_D5_262_M03745:17:000000000-B5YWL:1:1101:14629:5377_262
GuaA	strain026	6	0.0206672	0.0351023	0.411229	GuaA_T_D7_383	GuaA_T_D7_383_M03745:17:000000000-B5YWL:1:1101:5483:5980_383
GuaA	strain026	6	0.033946	0.0561548	0.395493	GuaA_T_D7_287	GuaA_T_D7_287_M03745:17:000000000-B5YWL:1:1101:14550:1845_287
GuaA	strain026	6	0.0326859	0.0666026	0.50924	GuaA_T_D0_219	GuaA_T_D0_219_M03745:17:000000000-B5YWL:1:1101:24111:2021_219
GuaA	strain026	6	0.0703644	0.100357	0.298863	GuaA_T_D0_223	GuaA_T_D0_223_M03745:17:000000000-B5YWL:1:1101:20452:2246_223
GuaA	strain027	6	0.277217	0.396955	0.30164	GuaA_C_D5_263	GuaA_C_D5_263_M03745:17:000000000-B5YWL:1:1101:16207:1750_263
GuaA	strain027	6	0.0434425	0.0980046	0.55673	GuaA_C_D5_262	GuaA_C_D5_262_M03745:17:000000000-B5YWL:1:1101:21588:2045_262
GuaA	strain027	6	0.126444	0.21476	0.411229	GuaA_T_D7_383	GuaA_T_D7_383_M03745:17:000000000-B5YWL:1:1101:14812:3549_383
GuaA	strain027	6	0.171676	0.283993	0.395493	GuaA_T_D7_287	GuaA_T_D7_287_M03745:17:000000000-B5YWL:1:1101:18285:1720_287
GuaA	strain027	6	0.159795	0.325606	0.50924	GuaA_T_D0_219	GuaA_T_D0_219_M03745:17:000000000-B5YWL:1:1101:15951:1753_219
GuaA	strain027	6	0.300233	0.428208	0.298863	GuaA_T_D0_223	GuaA_T_D0_223_M03745:17:000000000-B5YWL:1:1101:16942:1789_223
GuaA	strain028	6	0.109704	0.157089	0.30164	GuaA_C_D5_263	GuaA_C_D5_263_M03745:17:000000000-B5YWL:1:1101:15900:1955_263
GuaA	strain028	6	0.0154682	0.0348956	0.55673	GuaA_C_D5_262	GuaA_C_D5_262_M03745:17:000000000-B5YWL:1:1101:6430:3248_262
GuaA	strain028	6	0.0279902	0.0475401	0.411229	GuaA_T_D7_383	GuaA_T_D7_383_M03745:17:000000000-B5YWL:1:1101:16713:4747_383
GuaA	strain028	6	0.0455944	0.0754241	0.395493	GuaA_T_D7_287	GuaA_T_D7_287_M03745:17:000000000-B5YWL:1:1101:16944:2593_287
GuaA	strain028	6	0.0400111	0.0815288	0.50924	GuaA_T_D0_219	GuaA_T_D0_219_M03745:17:000000000-B5YWL:1:1101:24267:2589_219
GuaA	strain028	6	0.0866143	0.123534	0.298863	GuaA_T_D0_223	GuaA_T_D0_223_M03745:17:000000000-B5YWL:1:1101:14078:2248_223
GuaA	strain029	6	0.0290028	0.0654292	0.55673	GuaA_C_D5_262	GuaA_C_D5_262_M03745:17:000000000-B5YWL:1:1101:14330:2847_262
GuaA	strain029	6	0.169388	0.37873	0.552747	GuaA_control_C3	GuaA_control_C3_M01012:82:000000000-AKF65:1:1101:8737:2349_342
GuaA	strain029	6	0.338086	0.4854	0.303491	GuaA_C_D5_256	GuaA_C_D5_256_M03745:17:000000000-B5YWL:1:1101:10555:1755_256
GuaA	strain029	6	0.208515	0.360842	0.422145	GuaA_C_D3_232	GuaA_C_D3_232_M03745:17:000000000-B5YWL:1:1101:24550:3753_232
GuaA	strain029	6	0.0530403	0.0875985	0.394507	GuaA_C_D7_275	GuaA_C_D7_275_M03745:17:000000000-B5YWL:1:1101:15355:4650_275
GuaA	strain029	6	0.24537	0.522782	0.530646	GuaA_TN-sick_9B	GuaA_TN-sick_9B_M01012:82:000000000-AKF65:1:1101:10158:1240_378
GuaA	strain030	6	0.0189238	0.0426914	0.55673	GuaA_C_D5_262	GuaA_C_D5_262_M03745:17:000000000-B5YWL:1:1101:13066:2428_262
GuaA	strain030	6	0.122249	0.273333	0.552747	GuaA_control_C3	GuaA_control_C3_M01012:82:000000000-AKF65:1:1101:10542:6635_342
GuaA	strain030	6	0.239574	0.343964	0.303491	GuaA_C_D5_256	GuaA_C_D5_256_M03745:17:000000000-B5YWL:1:1101:17913:1902_256
GuaA	strain030	6	0.151761	0.262627	0.422145	GuaA_C_D3_232	GuaA_C_D3_232_M03745:17:000000000-B5YWL:1:1101:24818:3884_232
GuaA	strain030	6	0.0335291	0.0553748	0.394507	GuaA_C_D7_275	GuaA_C_D7_275_M03745:17:000000000-B5YWL:1:1101:5425:4551_275
GuaA	strain030	6	0.166673	0.355111	0.530646	GuaA_TN-sick_9B	GuaA_TN-sick_9B_M01012:82:000000000-AKF65:1:1101:13227:1079_378
GuaA	strain031	6	0.382999	0.518155	0.26084	GuaA_TN_56	GuaA_TN_56_M01012:82:000000000-AKF65:1:1101:20607:1042_316
GuaA	strain031	6	0.372813	0.532838	0.300326	GuaA_kana_K1	GuaA_kana_K1_M01012:82:000000000-AKF65:1:1101:13779:3580_294
GuaA	strain031	6	0.376351	0.517091	0.272175	GuaA_UT-feral_F2	GuaA_UT-feral_F2_M01012:82:000000000-AKF65:1:1101:15872:4803_298
GuaA	strain031	6	0.32209	0.492065	0.345431	GuaA_C_D3_231	GuaA_C_D3_231_M03745:17:000000000-B5YWL:1:1101:18134:1726_231
GuaA	strain031	6	0.226811	0.517378	0.561615	GuaA_TN_30	GuaA_TN_30_M01012:82:000000000-AKF65:1:1101:12638:1982_341
GuaA	strain031	6	0.0276617	0.053108	0.479142	GuaA_vanco_V3	GuaA_vanco_V3_M01012:82:000000000-AKF65:1:1101:11713:1258_364
GuaA	strain032	6	0.310662	0.420291	0.26084	GuaA_TN_56	GuaA_TN_56_M01012:82:000000000-AKF65:1:1101:19134:1033_316
GuaA	strain032	6	0.300407	0.429352	0.300326	GuaA_kana_K1	GuaA_kana_K1_M01012:82:000000000-AKF65:1:1101:17206:3521_294
GuaA	strain032	6	0.304099	0.417818	0.272175	GuaA_UT-feral_F2	GuaA_UT-feral_F2_M01012:82:000000000-AKF65:1:1101:9061:4778_298
GuaA	strain032	6	0.265362	0.405399	0.345431	GuaA_C_D3_231	GuaA_C_D3_231_M03745:17:000000000-B5YWL:1:1101:14797:2092_231
GuaA	strain032	6	0.184844	0.421646	0.561615	GuaA_TN_30	GuaA_TN_30_M01012:82:000000000-AKF65:1:1101:7692:3190_341
GuaA	strain032	6	0.0221632	0.0425513	0.479142	GuaA_vanco_V3	GuaA_vanco_V3_M01012:82:000000000-AKF65:1:1101:21898:1561_364
GuaA	strain033	6	0.0203398	0.0543826	0.625987	GuaA_C_D0_196	GuaA_C_D0_196_M03745:17:000000000-B5YWL:1:1101:17033:19953_196
GuaA	strain033	6	0.0229071	0.0380392	0.397804	GuaA_C_D0_195	GuaA_C_D0_195_M03745:17:000000000-B5YWL:1:1101:12724:2366_195
GuaA	strain033	6	0.0104389	0.0172684	0.395493	GuaA_T_D7_287	GuaA_T_D7_287_M03745:17:000000000-B5YWL:1:1101:24647:3881_287
GuaA	strain033	6	0.214679	0.330078	0.349613	GuaA_T_D0_213	GuaA_T_D0_213_M03745:17:000000000-B5YWL:1:1101:19245:1902_213
GuaA	strain033	6	0.248494	0.347543	0.284999	GuaA_T_D0_216	GuaA_T_D0_216_M03745:17:000000000-B5YWL:1:1101:9305:1795_216
GuaA	strain033	6	0.0957517	0.178963	0.464964	GuaA_C_D0_206	GuaA_C_D0_206_M03745:17:000000000-B5YWL:1:1101:11860:3478_206
GuaA	strain034	6	0.0434804	0.0653748	0.334905	GuaA_T_D3_236	GuaA_T_D3_236_M03745:17:000000000-B5YWL:1:1101:19599:1750_236
GuaA	strain034	6	0.0246786	0.0349718	0.294327	GuaA_TN_22	GuaA_TN_22_M01012:82:000000000-AKF65:1:1101:11338:1524_301
GuaA	strain034	6	0.0409485	0.0591835	0.308109	GuaA_C_D3_237	GuaA_C_D3_237_M03745:17:000000000-B5YWL:1:1101:19364:6081_237
GuaA	strain034	6	0.029818	0.0443316	0.327388	GuaA_C_D7_278	GuaA_C_D7_278_M03745:17:000000000-B5YWL:1:1101:11782:2776_278
GuaA	strain034	6	0.019776	0.0321469	0.384822	GuaA_C_D3_229	GuaA_C_D3_229_M03745:17:000000000-B5YWL:1:1101:14705:2544_229
GuaA	strain034	6	0.0310487	0.0494831	0.372539	GuaA_C_D3_228	GuaA_C_D3_228_M03745:17:000000000-B5YWL:1:1101:12302:5302_228
GuaA	strain035	6	0.218186	0.318149	0.314203	GuaA_T_D7_288	GuaA_T_D7_288_M03745:17:000000000-B5YWL:1:1101:10382:1809_288
GuaA	strain035	6	0.0663707	0.135241	0.50924	GuaA_T_D0_219	GuaA_T_D0_219_M03745:17:000000000-B5YWL:1:1101:10782:2567_219
GuaA	strain035	6	0.377298	0.500596	0.246302	GuaA_C_D7_280	GuaA_C_D7_280_M03745:17:000000000-B5YWL:1:1101:21284:1773_280
GuaA	strain035	6	0.0323637	0.0778512	0.584288	GuaA_T_D0_209	GuaA_T_D0_209_M03745:17:000000000-B5YWL:1:1101:17412:9636_209
GuaA	strain035	6	0.231425	0.407465	0.432037	GuaA_C_D5_250	GuaA_C_D5_250_M03745:17:000000000-B5YWL:1:1101:9187:1748_250
GuaA	strain035	6	0.287853	0.471244	0.389163	GuaA_C_D7_279	GuaA_C_D7_279_M03745:17:000000000-B5YWL:1:1101:18339:1665_279
GuaA	strain036	6	0.17122	0.249665	0.314203	GuaA_T_D7_288	GuaA_T_D7_288_M03745:17:000000000-B5YWL:1:1101:23426:2101_288
GuaA	strain036	6	0.0529412	0.107876	0.50924	GuaA_T_D0_219	GuaA_T_D0_219_M03745:17:000000000-B5YWL:1:1101:18422:2440_219
GuaA	strain036	6	0.314704	0.417547	0.246302	GuaA_C_D7_280	GuaA_C_D7_280_M03745:17:000000000-B5YWL:1:1101:23188:1783_280
GuaA	strain036	6	0.028668	0.0689611	0.584288	GuaA_T_D0_209	GuaA_T_D0_209_M03745:17:000000000-B5YWL:1:1101:17877:2791_209
GuaA	strain036	6	0.18728	0.32974	0.432037	GuaA_C_D5_250	GuaA_C_D5_250_M03745:17:000000000-B5YWL:1:1101:20810:1888_250
GuaA	strain036	6	0.23549	0.385521	0.389163	GuaA_C_D7_279	GuaA_C_D7_279_M03745:17:000000000-B5YWL:1:1101:23074:1781_279
GuaA	strain037	6	0.123467	0.202544	0.390421	GuaA_UT-feral_F6	GuaA_UT-feral_F6_M01012:82:000000000-AKF65:1:1101:17543:3432_314
GuaA	strain037	6	0.0124691	0.0193917	0.356992	GuaA_TN-sick_16B	GuaA_TN-sick_16B_M01012:82:000000000-AKF65:1:1101:12599:2081_363
GuaA	strain037	6	0.0364182	0.0804163	0.547129	GuaA_TN_24	GuaA_TN_24_M01012:82:000000000-AKF65:1:1101:21999:8773_340
GuaA	strain037	6	0.116262	0.300817	0.613515	GuaA_UT-feral_F9	GuaA_UT-feral_F9_M01012:82:000000000-AKF65:1:1101:24214:10011_338
GuaA	strain037	6	0.0604143	0.110523	0.453378	GuaA_TN-sick_19B	GuaA_TN-sick_19B_M01012:82:000000000-AKF65:1:1101:13228:5806_292
GuaA	strain037	6	0.352971	0.500195	0.294334	GuaA_TN-sick_18B	GuaA_TN-sick_18B_M01012:82:000000000-AKF65:1:1101:25059:3731_379
GuaA	strain038	6	0.105905	0.173735	0.390421	GuaA_UT-feral_F6	GuaA_UT-feral_F6_M01012:82:000000000-AKF65:1:1101:10529:3552_314
GuaA	strain038	6	0.0692724	0.128974	0.462895	GuaA_C_D7_276	GuaA_C_D7_276_M03745:17:000000000-B5YWL:1:1101:20653:1865_276
GuaA	strain038	6	0.0516939	0.115572	0.552712	GuaA_C_D3_226	GuaA_C_D3_226_M03745:17:000000000-B5YWL:1:1101:7609:4554_226
GuaA	strain038	6	0.287633	0.46238	0.377929	GuaA_C_D0_202	GuaA_C_D0_202_M03745:17:000000000-B5YWL:1:1101:19037:1728_202
GuaA	strain038	6	0.0955316	0.178552	0.464964	GuaA_C_D0_206	GuaA_C_D0_206_M03745:17:000000000-B5YWL:1:1101:18583:2775_206
GuaA	strain038	6	0.353515	0.507477	0.303388	GuaA_vanco_V2	GuaA_vanco_V2_M01012:82:000000000-AKF65:1:1101:15424:7506_356
GuaA	strain039	6	0.0976883	0.160255	0.390421	GuaA_UT-feral_F6	GuaA_UT-feral_F6_M01012:82:000000000-AKF65:1:1101:25457:3433_314
GuaA	strain039	6	0.0100649	0.0156529	0.356992	GuaA_TN-sick_16B	GuaA_TN-sick_16B_M01012:82:000000000-AKF65:1:1101:17198:12457_363
GuaA	strain039	6	0.0338475	0.0747398	0.547129	GuaA_TN_24	GuaA_TN_24_M01012:82:000000000-AKF65:1:1101:8012:8493_340
GuaA	strain039	6	0.0854965	0.221215	0.613515	GuaA_UT-feral_F9	GuaA_UT-feral_F9_M01012:82:000000000-AKF65:1:1101:8444:10281_338
GuaA	strain039	6	0.050186	0.0918112	0.453378	GuaA_TN-sick_19B	GuaA_TN-sick_19B_M01012:82:000000000-AKF65:1:1101:6652:5069_292
GuaA	strain039	6	0.28538	0.404412	0.294334	GuaA_TN-sick_18B	GuaA_TN-sick_18B_M01012:82:000000000-AKF65:1:1101:23483:3743_379
GuaA	strain040	6	0.0805896	0.132205	0.390421	GuaA_UT-feral_F6	GuaA_UT-feral_F6_M01012:82:000000000-AKF65:1:1101:25281:3464_314
GuaA	strain040	6	0.0606566	0.112932	0.462895	GuaA_C_D7_276	GuaA_C_D7_276_M03745:17:000000000-B5YWL:1:1101:9941:1827_276
GuaA	strain040	6	0.0450579	0.100736	0.552712	GuaA_C_D3_226	GuaA_C_D3_226_M03745:17:000000000-B5YWL:1:1101:25562:4770_226
GuaA	strain040	6	0.233292	0.375024	0.377929	GuaA_C_D0_202	GuaA_C_D0_202_M03745:17:000000000-B5YWL:1:1101:21339:1946_202
GuaA	strain040	6	0.0810771	0.151536	0.464964	GuaA_C_D0_206	GuaA_C_D0_206_M03745:17:000000000-B5YWL:1:1101:21982:1876_206
GuaA	strain040	6	0.28395	0.407616	0.303388	GuaA_vanco_V2	GuaA_vanco_V2_M01012:82:000000000-AKF65:1:1101:24428:7548_356
GuaA	strain041	5	0.0243708	0.0329709	0.26084	GuaA_TN_56	GuaA_TN_56_M01012:82:000000000-AKF65:1:1101:20979:4484_316
GuaA	strain041	5	0.0146633	0.0209574	0.300326	GuaA_kana_K1	GuaA_kana_K1_M01012:82:000000000-AKF65:1:1101:13098:9319_294
GuaA	strain041	5	0.026943	0.0370185	0.272175	GuaA_UT-feral_F2	GuaA_UT-feral_F2_M01012:82:000000000-AKF65:1:1101:21091:4718_298
GuaA	strain041	5	0.0381292	0.0582507	0.345431	GuaA_C_D3_231	GuaA_C_D3_231_M03745:17:000000000-B5YWL:1:1101:18466:2197_231
GuaA	strain041	5	0.0164395	0.0375	0.561615	GuaA_TN_30	GuaA_TN_30_M01012:82:000000000-AKF65:1:1101:19567:2749_341
GuaA	strain042	5	0.0211276	0.0285832	0.26084	GuaA_TN_56	GuaA_TN_56_M01012:82:000000000-AKF65:1:1101:9527:4438_316
GuaA	strain042	5	0.0117914	0.0168526	0.300326	GuaA_kana_K1	GuaA_kana_K1_M01012:82:000000000-AKF65:1:1101:18365:5586_294
GuaA	strain042	5	0.020432	0.0280726	0.272175	GuaA_UT-feral_F2	GuaA_UT-feral_F2_M01012:82:000000000-AKF65:1:1101:13222:9001_298
GuaA	strain042	5	0.0289881	0.0442858	0.345431	GuaA_C_D3_231	GuaA_C_D3_231_M03745:17:000000000-B5YWL:1:1101:12824:2085_231
GuaA	strain042	5	0.0102914	0.0234756	0.561615	GuaA_TN_30	GuaA_TN_30_M01012:82:000000000-AKF65:1:1101:12008:11086_341
GuaA	strain043	5	0.182627	0.350616	0.479126	GuaA_C_D0_198	GuaA_C_D0_198_M03745:17:000000000-B5YWL:1:1101:23417:1706_198
GuaA	strain043	5	0.173299	0.297475	0.417434	GuaA_UT-feral_F7	GuaA_UT-feral_F7_M01012:82:000000000-AKF65:1:1101:15968:3265_322
GuaA	strain043	5	0.0604392	0.158283	0.618158	GuaA_C_D5_251	GuaA_C_D5_251_M03745:17:000000000-B5YWL:1:1101:20302:6178_251
GuaA	strain043	5	0.294463	0.400185	0.264184	GuaA_C_D3_217	GuaA_C_D3_217_M03745:17:000000000-B5YWL:1:1101:11372:1683_217
GuaA	strain043	5	0.266604	0.394597	0.324363	GuaA_C_D0_203	GuaA_C_D0_203_M03745:17:000000000-B5YWL:1:1101:12945:4207_203
GuaA	strain044	5	0.0224001	0.0430048	0.479126	GuaA_C_D0_198	GuaA_C_D0_198_M03745:17:000000000-B5YWL:1:1101:9164:2147_198
GuaA	strain044	5	0.0113053	0.0194061	0.417434	GuaA_UT-feral_F7	GuaA_UT-feral_F7_M01012:82:000000000-AKF65:1:1101:13526:2663_322
GuaA	strain044	5	0.0100951	0.0264378	0.618158	GuaA_C_D5_251	GuaA_C_D5_251_M03745:17:000000000-B5YWL:1:1101:16186:2962_251
GuaA	strain044	5	0.0362524	0.0492683	0.264184	GuaA_C_D3_217	GuaA_C_D3_217_M03745:17:000000000-B5YWL:1:1101:6986:2575_217
GuaA	strain044	5	0.0333155	0.0493097	0.324363	GuaA_C_D0_203	GuaA_C_D0_203_M03745:17:000000000-B5YWL:1:1101:21274:4860_203
GuaA	strain045	5	0.0282736	0.0542811	0.479126	GuaA_C_D0_198	GuaA_C_D0_198_M03745:17:000000000-B5YWL:1:1101:22456:2373_198
GuaA	strain045	5	0.0162525	0.0278981	0.417434	GuaA_UT-feral_F7	GuaA_UT-feral_F7_M01012:82:000000000-AKF65:1:1101:10337:6398_322
GuaA	strain045	5	0.013176	0.0345064	0.618158	GuaA_C_D5_251	GuaA_C_D5_251_M03745:17:000000000-B5YWL:1:1101:10555:4671_251
GuaA	strain045	5	0.0426389	0.0579478	0.264184	GuaA_C_D3_217	GuaA_C_D3_217_M03745:17:000000000-B5YWL:1:1101:19616:2826_217
GuaA	strain045	5	0.0429376	0.0635513	0.324363	GuaA_C_D0_203	GuaA_C_D0_203_M03745:17:000000000-B5YWL:1:1101:17966:4401_203
GuaA	strain046	5	0.2257	0.433309	0.479126	GuaA_C_D0_198	GuaA_C_D0_198_M03745:17:000000000-B5YWL:1:1101:23698:1899_198
GuaA	strain046	5	0.228215	0.391742	0.417434	GuaA_UT-feral_F7	GuaA_UT-feral_F7_M01012:82:000000000-AKF65:1:1101:14433:3533_322
GuaA	strain046	5	0.0856113	0.224206	0.618158	GuaA_C_D5_251	GuaA_C_D5_251_M03745:17:000000000-B5YWL:1:1101:11312:2859_251
GuaA	strain046	5	0.362462	0.492599	0.264184	GuaA_C_D3_217	GuaA_C_D3_217_M03745:17:000000000-B5YWL:1:1101:20104:1711_217
GuaA	strain046	5	0.332779	0.492542	0.324363	GuaA_C_D0_203	GuaA_C_D0_203_M03745:17:000000000-B5YWL:1:1101:7702:4423_203
GuaA	strain047	5	0.0139587	0.0322747	0.567504	GuaA_TN_9	GuaA_TN_9_M01012:82:000000000-AKF65:1:1101:7882:3995_308
GuaA	strain047	5	0.0468408	0.0691367	0.32249	GuaA_FL_A9	GuaA_FL_A9_M01012:82:000000000-AKF65:1:1101:14844:6560_318
GuaA	strain047	5	0.013046	0.0183428	0.288764	GuaA_FL_A1	GuaA_FL_A1_M01012:82:000000000-AKF65:1:1101:20153:9023_291
GuaA	strain047	5	0.0188576	0.03523	0.46473	GuaA_TN_35	GuaA_TN_35_M01012:82:000000000-AKF65:1:1101:20606:2181_332
GuaA	strain047	5	0.0162465	0.0233222	0.303388	GuaA_vanco_V2	GuaA_vanco_V2_M01012:82:000000000-AKF65:1:1101:23493:4644_356
GuaA	strain048	5	0.0671011	0.0985968	0.319439	GuaA_FL_A10	GuaA_FL_A10_M01012:82:000000000-AKF65:1:1101:18828:1308_326
GuaA	strain048	5	0.0129318	0.143137	0.909655	GuaA_FL_A3	GuaA_FL_A3_M01012:82:000000000-AKF65:1:1101:22128:7536_307
GuaA	strain048	5	0.0654005	0.0886223	0.262031	GuaA_FL_A4	GuaA_FL_A4_M01012:82:000000000-AKF65:1:1101:6721:4784_315
GuaA	strain048	5	0.0162754	0.024416	0.333412	GuaA_C_D5_243	GuaA_C_D5_243_M03745:17:000000000-B5YWL:1:1101:26016:4333_243
GuaA	strain048	5	0.213748	0.358377	0.403565	GuaA_T_D5_272	GuaA_T_D5_272_M03745:17:000000000-B5YWL:1:1101:18303:1880_272
GuaA	strain049	5	0.0882598	0.129687	0.319439	GuaA_FL_A10	GuaA_FL_A10_M01012:82:000000000-AKF65:1:1101:11734:1365_326
GuaA	strain049	5	0.0161205	0.178431	0.909655	GuaA_FL_A3	GuaA_FL_A3_M01012:82:000000000-AKF65:1:1101:13342:7573_307
GuaA	strain049	5	0.0831047	0.112613	0.262031	GuaA_FL_A4	GuaA_FL_A4_M01012:82:000000000-AKF65:1:1101:7614:4911_315
GuaA	strain049	5	0.0211522	0.031732	0.333412	GuaA_C_D5_243	GuaA_C_D5_243_M03745:17:000000000-B5YWL:1:1101:15995:2368_243
GuaA	strain049	5	0.266217	0.446347	0.403565	GuaA_T_D5_272	GuaA_T_D5_272_M03745:17:000000000-B5YWL:1:1101:17188:2055_272
GuaA	strain050	5	0.0169486	0.022678	0.252642	GuaA_T_D3_245	GuaA_T_D3_245_M03745:17:000000000-B5YWL:1:1101:21492:2394_245
GuaA	strain050	5	0.0213317	0.0287015	0.256774	GuaA_T_D5_257	GuaA_T_D5_257_M03745:17:000000000-B5YWL:1:1101:8523:4869_257
GuaA	strain050	5	0.0222608	0.0305894	0.27227	GuaA_T_D5_258	GuaA_T_D5_258_M03745:17:000000000-B5YWL:1:1101:6487:3025_258
GuaA	strain050	5	0.0539763	0.147994	0.635281	GuaA_TN_1	GuaA_TN_1_M01012:82:000000000-AKF65:1:1101:25361:4115_293
GuaA	strain050	5	0.012664	0.0235793	0.462916	GuaA_C_D3_218	GuaA_C_D3_218_M03745:17:000000000-B5YWL:1:1101:25115:3456_218
GuaA	strain051	5	0.318945	0.426763	0.252642	GuaA_T_D3_245	GuaA_T_D3_245_M03745:17:000000000-B5YWL:1:1101:15800:1775_245
GuaA	strain051	5	0.313728	0.422116	0.256774	GuaA_T_D5_257	GuaA_T_D5_257_M03745:17:000000000-B5YWL:1:1101:14219:6363_257
GuaA	strain051	5	0.305172	0.419348	0.27227	GuaA_T_D5_258	GuaA_T_D5_258_M03745:17:000000000-B5YWL:1:1101:10687:1774_258
GuaA	strain051	5	0.0486777	0.0978165	0.502357	GuaA_TN-sick_17B	GuaA_TN-sick_17B_M01012:82:000000000-AKF65:1:1101:19974:2682_371
GuaA	strain051	5	0.17247	0.321123	0.462916	GuaA_C_D3_218	GuaA_C_D3_218_M03745:17:000000000-B5YWL:1:1101:20894:1865_218
GuaA	strain052	5	0.265909	0.355799	0.252642	GuaA_T_D3_245	GuaA_T_D3_245_M03745:17:000000000-B5YWL:1:1101:12665:1928_245
GuaA	strain052	5	0.262021	0.352545	0.256774	GuaA_T_D5_257	GuaA_T_D5_257_M03745:17:000000000-B5YWL:1:1101:13432:6338_257
GuaA	strain052	5	0.25685	0.352947	0.27227	GuaA_T_D5_258	GuaA_T_D5_258_M03745:17:000000000-B5YWL:1:1101:13555:1970_258
GuaA	strain052	5	0.041184	0.0827582	0.502357	GuaA_TN-sick_17B	GuaA_TN-sick_17B_M01012:82:000000000-AKF65:1:1101:20351:4750_371
GuaA	strain052	5	0.144384	0.268829	0.462916	GuaA_C_D3_218	GuaA_C_D3_218_M03745:17:000000000-B5YWL:1:1101:14401:1762_218
GuaA	strain053	5	0.0235186	0.031469	0.252642	GuaA_T_D3_245	GuaA_T_D3_245_M03745:17:000000000-B5YWL:1:1101:20233:3713_245
GuaA	strain053	5	0.0270961	0.0364574	0.256774	GuaA_T_D5_257	GuaA_T_D5_257_M03745:17:000000000-B5YWL:1:1101:17842:6877_257
GuaA	strain053	5	0.0287762	0.0395424	0.27227	GuaA_T_D5_258	GuaA_T_D5_258_M03745:17:000000000-B5YWL:1:1101:23382:3025_258
GuaA	strain053	5	0.0847759	0.232442	0.635281	GuaA_TN_1	GuaA_TN_1_M01012:82:000000000-AKF65:1:1101:23144:4177_293
GuaA	strain053	5	0.0161116	0.0299983	0.462916	GuaA_C_D3_218	GuaA_C_D3_218_M03745:17:000000000-B5YWL:1:1101:22445:2444_218
GuaA	strain054	5	0.147469	0.296336	0.502357	GuaA_TN-sick_17B	GuaA_TN-sick_17B_M01012:82:000000000-AKF65:1:1101:22258:1300_371
GuaA	strain054	5	0.0130581	0.0243954	0.46473	GuaA_TN_35	GuaA_TN_35_M01012:82:000000000-AKF65:1:1101:25189:10792_332
GuaA	strain054	5	0.0132874	0.0211765	0.372539	GuaA_C_D3_228	GuaA_C_D3_228_M03745:17:000000000-B5YWL:1:1101:25211:5122_228
GuaA	strain054	5	0.0146103	0.0326643	0.552712	GuaA_C_D3_226	GuaA_C_D3_226_M03745:17:000000000-B5YWL:1:1101:14075:5638_226
GuaA	strain054	5	0.302954	0.477815	0.36596	GuaA_TN-sick_10B	GuaA_TN-sick_10B_M01012:82:000000000-AKF65:1:1101:18821:4344_355
GuaA	strain055	5	0.012574	0.0189625	0.336901	GuaA_UT-feral_F11	GuaA_UT-feral_F11_M01012:82:000000000-AKF65:1:1101:20631:5524_354
GuaA	strain055	5	0.355077	0.502358	0.29318	GuaA_UT-feral_F10	GuaA_UT-feral_F10_M01012:82:000000000-AKF65:1:1101:13920:1181_346
GuaA	strain055	5	0.201514	0.44497	0.547129	GuaA_TN_24	GuaA_TN_24_M01012:82:000000000-AKF65:1:1101:10265:6756_340
GuaA	strain055	5	0.0535808	0.14691	0.635281	GuaA_TN_1	GuaA_TN_1_M01012:82:000000000-AKF65:1:1101:17050:4593_293
GuaA	strain055	5	0.0835737	0.21624	0.613515	GuaA_UT-feral_F9	GuaA_UT-feral_F9_M01012:82:000000000-AKF65:1:1101:7928:10265_338
GuaA	strain056	5	0.010316	0.0155572	0.336901	GuaA_UT-feral_F11	GuaA_UT-feral_F11_M01012:82:000000000-AKF65:1:1101:9230:3080_354
GuaA	strain056	5	0.2714	0.383974	0.29318	GuaA_UT-feral_F10	GuaA_UT-feral_F10_M01012:82:000000000-AKF65:1:1101:10078:1164_346
GuaA	strain056	5	0.138103	0.304951	0.547129	GuaA_TN_24	GuaA_TN_24_M01012:82:000000000-AKF65:1:1101:12972:6434_340
GuaA	strain056	5	0.0414104	0.113541	0.635281	GuaA_TN_1	GuaA_TN_1_M01012:82:000000000-AKF65:1:1101:16450:5886_293
GuaA	strain056	5	0.0610493	0.15796	0.613515	GuaA_UT-feral_F9	GuaA_UT-feral_F9_M01012:82:000000000-AKF65:1:1101:4282:10263_338
GuaA	strain057	4	0.114283	0.257819	0.55673	GuaA_C_D5_262	GuaA_C_D5_262_M03745:17:000000000-B5YWL:1:1101:19580:1832_262
GuaA	strain057	4	0.043097	0.133812	0.67793	GuaA_C_D7_268	GuaA_C_D7_268_M03745:17:000000000-B5YWL:1:1101:11224:2696_268
GuaA	strain057	4	0.0377829	0.061833	0.388953	GuaA_T_D0_215	GuaA_T_D0_215_M03745:17:000000000-B5YWL:1:1101:21725:6068_215
GuaA	strain057	4	0.0779549	0.134904	0.422145	GuaA_C_D3_232	GuaA_C_D3_232_M03745:17:000000000-B5YWL:1:1101:14669:3619_232
GuaA	strain058	4	0.142299	0.321021	0.55673	GuaA_C_D5_262	GuaA_C_D5_262_M03745:17:000000000-B5YWL:1:1101:15757:2546_262
GuaA	strain058	4	0.0504681	0.156699	0.67793	GuaA_C_D7_268	GuaA_C_D7_268_M03745:17:000000000-B5YWL:1:1101:16009:2866_268
GuaA	strain058	4	0.0465414	0.0761666	0.388953	GuaA_T_D0_215	GuaA_T_D0_215_M03745:17:000000000-B5YWL:1:1101:21115:8746_215
GuaA	strain058	4	0.0931026	0.161117	0.422145	GuaA_C_D3_232	GuaA_C_D3_232_M03745:17:000000000-B5YWL:1:1101:24119:3610_232
GuaA	strain059	4	0.0494221	0.0808375	0.388624	GuaA_C_D5_264	GuaA_C_D5_264_M03745:17:000000000-B5YWL:1:1101:8974:2782_264
GuaA	strain059	4	0.0559943	0.149712	0.625987	GuaA_C_D0_196	GuaA_C_D0_196_M03745:17:000000000-B5YWL:1:1101:20213:15615_196
GuaA	strain059	4	0.0212303	0.032	0.336554	GuaA_T_D0_210	GuaA_T_D0_210_M03745:17:000000000-B5YWL:1:1101:10294:3443_210
GuaA	strain059	4	0.0311462	0.0527598	0.409661	GuaA_C_D3_238	GuaA_C_D3_238_M03745:17:000000000-B5YWL:1:1101:19603:7405_238
GuaA	strain060	4	0.0430077	0.0703457	0.388624	GuaA_C_D5_264	GuaA_C_D5_264_M03745:17:000000000-B5YWL:1:1101:6824:2412_264
GuaA	strain060	4	0.0425939	0.113884	0.625987	GuaA_C_D0_196	GuaA_C_D0_196_M03745:17:000000000-B5YWL:1:1101:9915:16759_196
GuaA	strain060	4	0.0175558	0.0264615	0.336554	GuaA_T_D0_210	GuaA_T_D0_210_M03745:17:000000000-B5YWL:1:1101:9698:2595_210
GuaA	strain060	4	0.0262858	0.0445266	0.409661	GuaA_C_D3_238	GuaA_C_D3_238_M03745:17:000000000-B5YWL:1:1101:22575:6901_238
GuaA	strain061	4	0.021705	0.0318936	0.319457	GuaA_C_D0_197	GuaA_C_D0_197_M03745:17:000000000-B5YWL:1:1101:21362:3546_197
GuaA	strain061	4	0.0112982	0.0180829	0.375201	GuaA_UT-feral_F8	GuaA_UT-feral_F8_M01012:82:000000000-AKF65:1:1101:22600:8322_330
GuaA	strain061	4	0.246509	0.382757	0.355965	GuaA_C_D3_225	GuaA_C_D3_225_M03745:17:000000000-B5YWL:1:1101:13255:3867_225
GuaA	strain061	4	0.31089	0.465068	0.331517	GuaA_T_D0_224	GuaA_T_D0_224_M03745:17:000000000-B5YWL:1:1101:14360:1768_224
GuaA	strain062	4	0.0933404	0.155	0.397804	GuaA_C_D0_195	GuaA_C_D0_195_M03745:17:000000000-B5YWL:1:1101:10498:2142_195
GuaA	strain062	4	0.279321	0.463824	0.397788	GuaA_TN-sick_7B	GuaA_TN-sick_7B_M01012:82:000000000-AKF65:1:1101:15946:4975_370
GuaA	strain062	4	0.0129963	0.0286976	0.547129	GuaA_TN_24	GuaA_TN_24_M01012:82:000000000-AKF65:1:1101:12134:12362_340
GuaA	strain062	4	0.277755	0.449361	0.381888	GuaA_TN_44	GuaA_TN_44_M01012:82:000000000-AKF65:1:1101:15677:1142_317
GuaA	strain063	4	0.0181706	0.0275117	0.339532	GuaA_C_D0_199	GuaA_C_D0_199_M03745:17:000000000-B5YWL:1:1101:14757:11159_199
GuaA	strain063	4	0.170625	0.236392	0.278211	GuaA_T_D7_384	GuaA_T_D7_384_M03745:17:000000000-B5YWL:1:1101:6965:3590_384
GuaA	strain063	4	0.0280564	0.0734764	0.618158	GuaA_C_D5_251	GuaA_C_D5_251_M03745:17:000000000-B5YWL:1:1101:22601:4945_251
GuaA	strain063	4	0.0184331	0.026029	0.291824	GuaA_vanco_V1	GuaA_vanco_V1_M01012:82:000000000-AKF65:1:1101:19597:4023_348
GuaA	strain064	4	0.0152772	0.0231308	0.339532	GuaA_C_D0_199	GuaA_C_D0_199_M03745:17:000000000-B5YWL:1:1101:12623:12492_199
GuaA	strain064	4	0.132565	0.183662	0.278211	GuaA_T_D7_384	GuaA_T_D7_384_M03745:17:000000000-B5YWL:1:1101:18214:3476_384
GuaA	strain064	4	0.0205834	0.0539056	0.618158	GuaA_C_D5_251	GuaA_C_D5_251_M03745:17:000000000-B5YWL:1:1101:11004:7445_251
GuaA	strain064	4	0.0144485	0.0204025	0.291824	GuaA_vanco_V1	GuaA_vanco_V1_M01012:82:000000000-AKF65:1:1101:5707:6006_348
GuaA	strain065	4	0.013629	0.0188822	0.278211	GuaA_T_D7_384	GuaA_T_D7_384_M03745:17:000000000-B5YWL:1:1101:23672:5697_384
GuaA	strain065	4	0.0341632	0.0490686	0.303767	GuaA_T_D3_246	GuaA_T_D3_246_M03745:17:000000000-B5YWL:1:1101:11914:3818_246
GuaA	strain065	4	0.0279075	0.0402696	0.306983	GuaA_T_D3_247	GuaA_T_D3_247_M03745:17:000000000-B5YWL:1:1101:12800:3865_247
GuaA	strain065	4	0.0110356	0.018059	0.388916	GuaA_T_D0_214	GuaA_T_D0_214_M03745:17:000000000-B5YWL:1:1101:6518:4469_214
GuaA	strain066	4	0.0186467	0.0258341	0.278211	GuaA_T_D7_384	GuaA_T_D7_384_M03745:17:000000000-B5YWL:1:1101:14366:3836_384
GuaA	strain066	4	0.0458672	0.0658791	0.303767	GuaA_T_D3_246	GuaA_T_D3_246_M03745:17:000000000-B5YWL:1:1101:9316:2208_246
GuaA	strain066	4	0.0344795	0.0497528	0.306983	GuaA_T_D3_247	GuaA_T_D3_247_M03745:17:000000000-B5YWL:1:1101:21099:1767_247
GuaA	strain066	4	0.0139766	0.0228718	0.388916	GuaA_T_D0_214	GuaA_T_D0_214_M03745:17:000000000-B5YWL:1:1101:15794:1861_214
GuaA	strain067	4	0.0117253	0.0271108	0.567504	GuaA_TN_9	GuaA_TN_9_M01012:82:000000000-AKF65:1:1101:22186:4927_308
GuaA	strain067	4	0.0391774	0.0578255	0.32249	GuaA_FL_A9	GuaA_FL_A9_M01012:82:000000000-AKF65:1:1101:7910:6661_318
GuaA	strain067	4	0.0136267	0.0254576	0.46473	GuaA_TN_35	GuaA_TN_35_M01012:82:000000000-AKF65:1:1101:22006:1169_332
GuaA	strain067	4	0.0131427	0.0188666	0.303388	GuaA_vanco_V2	GuaA_vanco_V2_M01012:82:000000000-AKF65:1:1101:19919:8128_356
GuaA	strain068	4	0.303735	0.409659	0.258566	GuaA_C_D3_239	GuaA_C_D3_239_M03745:17:000000000-B5YWL:1:1101:15106:1740_239
GuaA	strain068	4	0.0246858	0.0423743	0.417434	GuaA_UT-feral_F7	GuaA_UT-feral_F7_M01012:82:000000000-AKF65:1:1101:25858:4468_322
GuaA	strain068	4	0.012094	0.0190745	0.36596	GuaA_TN-sick_10B	GuaA_TN-sick_10B_M01012:82:000000000-AKF65:1:1101:8054:5318_355
GuaA	strain068	4	0.207425	0.398237	0.479142	GuaA_vanco_V3	GuaA_vanco_V3_M01012:82:000000000-AKF65:1:1101:9329:1372_364
GuaA	strain069	4	0.372814	0.502829	0.258566	GuaA_C_D3_239	GuaA_C_D3_239_M03745:17:000000000-B5YWL:1:1101:9177:1712_239
GuaA	strain069	4	0.0316915	0.0543999	0.417434	GuaA_UT-feral_F7	GuaA_UT-feral_F7_M01012:82:000000000-AKF65:1:1101:25612:4186_322
GuaA	strain069	4	0.0150722	0.0237717	0.36596	GuaA_TN-sick_10B	GuaA_TN-sick_10B_M01012:82:000000000-AKF65:1:1101:4900:8716_355
GuaA	strain069	4	0.263608	0.506104	0.479142	GuaA_vanco_V3	GuaA_vanco_V3_M01012:82:000000000-AKF65:1:1101:15034:1319_364
GuaA	strain070	4	0.35378	0.498912	0.290897	GuaA_T_D7_283	GuaA_T_D7_283_M03745:17:000000000-B5YWL:1:1101:26319:6914_283
GuaA	strain070	4	0.332827	0.484174	0.312587	GuaA_T_D5_259	GuaA_T_D5_259_M03745:17:000000000-B5YWL:1:1101:22768:6706_259
GuaA	strain070	4	0.0333227	0.0558698	0.403565	GuaA_T_D5_272	GuaA_T_D5_272_M03745:17:000000000-B5YWL:1:1101:8873:1847_272
GuaA	strain070	4	0.0644005	0.119908	0.462916	GuaA_C_D3_218	GuaA_C_D3_218_M03745:17:000000000-B5YWL:1:1101:7428:2135_218
GuaA	strain071	4	0.287879	0.405977	0.290897	GuaA_T_D7_283	GuaA_T_D7_283_M03745:17:000000000-B5YWL:1:1101:7067:7016_283
GuaA	strain071	4	0.272296	0.396117	0.312587	GuaA_T_D5_259	GuaA_T_D5_259_M03745:17:000000000-B5YWL:1:1101:9342:7021_259
GuaA	strain071	4	0.0265305	0.0444818	0.403565	GuaA_T_D5_272	GuaA_T_D5_272_M03745:17:000000000-B5YWL:1:1101:19958:4090_272
GuaA	strain071	4	0.0506102	0.0942314	0.462916	GuaA_C_D3_218	GuaA_C_D3_218_M03745:17:000000000-B5YWL:1:1101:14843:2088_218
GuaA	strain072	4	0.353278	0.517349	0.317137	GuaA_TN-sick_20B	GuaA_TN-sick_20B_M01012:82:000000000-AKF65:1:1101:22377:3906_300
GuaA	strain072	4	0.32326	0.539919	0.40128	GuaA_control_C4	GuaA_control_C4_M01012:82:000000000-AKF65:1:1101:9563:1152_350
GuaA	strain072	4	0.133536	0.359303	0.628346	GuaA_TN_31	GuaA_TN_31_M01012:82:000000000-AKF65:1:1101:14558:2905_309
GuaA	strain072	4	0.375777	0.505048	0.255958	GuaA_C_D7_265	GuaA_C_D7_265_M03745:17:000000000-B5YWL:1:1101:14352:1697_265
GuaA	strain073	4	0.275725	0.403778	0.317137	GuaA_TN-sick_20B	GuaA_TN-sick_20B_M01012:82:000000000-AKF65:1:1101:22209:3924_300
GuaA	strain073	4	0.253042	0.422639	0.40128	GuaA_control_C4	GuaA_control_C4_M01012:82:000000000-AKF65:1:1101:16571:1701_350
GuaA	strain073	4	0.100445	0.270265	0.628346	GuaA_TN_31	GuaA_TN_31_M01012:82:000000000-AKF65:1:1101:13899:1584_309
GuaA	strain073	4	0.308022	0.413985	0.255958	GuaA_C_D7_265	GuaA_C_D7_265_M03745:17:000000000-B5YWL:1:1101:22941:1846_265
GuaA	strain074	4	0.0550671	0.0736824	0.252642	GuaA_T_D3_245	GuaA_T_D3_245_M03745:17:000000000-B5YWL:1:1101:16645:3817_245
GuaA	strain074	4	0.0537779	0.0723574	0.256774	GuaA_T_D5_257	GuaA_T_D5_257_M03745:17:000000000-B5YWL:1:1101:22995:6650_257
GuaA	strain074	4	0.0511818	0.0703308	0.27227	GuaA_T_D5_258	GuaA_T_D5_258_M03745:17:000000000-B5YWL:1:1101:16936:2640_258
GuaA	strain074	4	0.0350732	0.065303	0.462916	GuaA_C_D3_218	GuaA_C_D3_218_M03745:17:000000000-B5YWL:1:1101:17815:2965_218
GuaA	strain075	4	0.0669692	0.089608	0.252642	GuaA_T_D3_245	GuaA_T_D3_245_M03745:17:000000000-B5YWL:1:1101:16560:2686_245
GuaA	strain075	4	0.0652722	0.0878228	0.256774	GuaA_T_D5_257	GuaA_T_D5_257_M03745:17:000000000-B5YWL:1:1101:27643:6442_257
GuaA	strain075	4	0.0634886	0.087242	0.27227	GuaA_T_D5_258	GuaA_T_D5_258_M03745:17:000000000-B5YWL:1:1101:17770:2299_258
GuaA	strain075	4	0.0413708	0.0770284	0.462916	GuaA_C_D3_218	GuaA_C_D3_218_M03745:17:000000000-B5YWL:1:1101:17468:2013_218
GuaA	strain076	4	0.0177572	0.0276461	0.357695	GuaA_oxy_Oxy2	GuaA_oxy_Oxy2_M01012:82:000000000-AKF65:1:1101:8817:5464_349
GuaA	strain076	4	0.0137552	0.0276288	0.502141	GuaA_UT-feral_F5	GuaA_UT-feral_F5_M01012:82:000000000-AKF65:1:1101:28147:6929_306
GuaA	strain076	4	0.0377368	0.0556787	0.32224	GuaA_C_D3_240	GuaA_C_D3_240_M03745:17:000000000-B5YWL:1:1101:7960:1790_240
GuaA	strain076	4	0.0163963	0.0253351	0.35282	GuaA_oxy_Oxy3	GuaA_oxy_Oxy3_M01012:82:000000000-AKF65:1:1101:9440:3849_357
GuaA	strain077	4	0.01926	0.0280841	0.314203	GuaA_T_D7_288	GuaA_T_D7_288_M03745:17:000000000-B5YWL:1:1101:15257:5026_288
GuaA	strain077	4	0.0263455	0.034955	0.246302	GuaA_C_D7_280	GuaA_C_D7_280_M03745:17:000000000-B5YWL:1:1101:15799:2076_280
GuaA	strain077	4	0.029042	0.0511336	0.432037	GuaA_C_D5_250	GuaA_C_D5_250_M03745:17:000000000-B5YWL:1:1101:10523:3629_250
GuaA	strain077	4	0.02283	0.0373749	0.389163	GuaA_C_D7_279	GuaA_C_D7_279_M03745:17:000000000-B5YWL:1:1101:10562:1949_279
GuaA	strain078	4	0.0241722	0.0352468	0.314203	GuaA_T_D7_288	GuaA_T_D7_288_M03745:17:000000000-B5YWL:1:1101:11254:4625_288
GuaA	strain078	4	0.0353502	0.0469023	0.246302	GuaA_C_D7_280	GuaA_C_D7_280_M03745:17:000000000-B5YWL:1:1101:9345:2616_280
GuaA	strain078	4	0.0368843	0.0649414	0.432037	GuaA_C_D5_250	GuaA_C_D5_250_M03745:17:000000000-B5YWL:1:1101:18891:1882_250
GuaA	strain078	4	0.0314073	0.0514168	0.389163	GuaA_C_D7_279	GuaA_C_D7_279_M03745:17:000000000-B5YWL:1:1101:12185:3140_279
GuaA	strain079	4	0.122241	0.245639	0.502357	GuaA_TN-sick_17B	GuaA_TN-sick_17B_M01012:82:000000000-AKF65:1:1101:20865:2176_371
GuaA	strain079	4	0.0117663	0.0187522	0.372539	GuaA_C_D3_228	GuaA_C_D3_228_M03745:17:000000000-B5YWL:1:1101:8244:4582_228
GuaA	strain079	4	0.0122125	0.0273033	0.552712	GuaA_C_D3_226	GuaA_C_D3_226_M03745:17:000000000-B5YWL:1:1101:8272:6675_226
GuaA	strain079	4	0.244275	0.385267	0.36596	GuaA_TN-sick_10B	GuaA_TN-sick_10B_M01012:82:000000000-AKF65:1:1101:13577:4228_355
GuaA	strain080	3	0.113686	0.212014	0.463782	GuaA_TN_53	GuaA_TN_53_M01012:82:000000000-AKF65:1:1101:17866:7632_333
GuaA	strain080	3	0.217067	0.352451	0.38412	GuaA_C_D7_274	GuaA_C_D7_274_M03745:17:000000000-B5YWL:1:1101:8879:2038_274
GuaA	strain080	3	0.0278339	0.0763161	0.635281	GuaA_TN_1	GuaA_TN_1_M01012:82:000000000-AKF65:1:1101:20467:4506_293
GuaA	strain081	3	0.145996	0.27227	0.463782	GuaA_TN_53	GuaA_TN_53_M01012:82:000000000-AKF65:1:1101:16863:6837_333
GuaA	strain081	3	0.265061	0.430378	0.38412	GuaA_C_D7_274	GuaA_C_D7_274_M03745:17:000000000-B5YWL:1:1101:7180:2392_274
GuaA	strain081	3	0.0349517	0.0958318	0.635281	GuaA_TN_1	GuaA_TN_1_M01012:82:000000000-AKF65:1:1101:24028:8816_293
GuaA	strain082	3	0.0175562	0.0257973	0.319457	GuaA_C_D0_197	GuaA_C_D0_197_M03745:17:000000000-B5YWL:1:1101:24117:2428_197
GuaA	strain082	3	0.203562	0.316073	0.355965	GuaA_C_D3_225	GuaA_C_D3_225_M03745:17:000000000-B5YWL:1:1101:18863:3849_225
GuaA	strain082	3	0.238471	0.356734	0.331517	GuaA_T_D0_224	GuaA_T_D0_224_M03745:17:000000000-B5YWL:1:1101:14832:1784_224
GuaA	strain083	3	0.0371945	0.0617647	0.397804	GuaA_C_D0_195	GuaA_C_D0_195_M03745:17:000000000-B5YWL:1:1101:18738:3122_195
GuaA	strain083	3	0.0563919	0.0936412	0.397788	GuaA_TN-sick_7B	GuaA_TN-sick_7B_M01012:82:000000000-AKF65:1:1101:7749:6102_370
GuaA	strain083	3	0.0503583	0.0814711	0.381888	GuaA_TN_44	GuaA_TN_44_M01012:82:000000000-AKF65:1:1101:9430:5051_317
GuaA	strain084	3	0.0311135	0.0516667	0.397804	GuaA_C_D0_195	GuaA_C_D0_195_M03745:17:000000000-B5YWL:1:1101:16598:1862_195
GuaA	strain084	3	0.0408985	0.0679137	0.397788	GuaA_TN-sick_7B	GuaA_TN-sick_7B_M01012:82:000000000-AKF65:1:1101:7369:5216_370
GuaA	strain084	3	0.0402017	0.0650394	0.381888	GuaA_TN_44	GuaA_TN_44_M01012:82:000000000-AKF65:1:1101:16647:1969_317
GuaA	strain085	3	0.077518	0.128725	0.397804	GuaA_C_D0_195	GuaA_C_D0_195_M03745:17:000000000-B5YWL:1:1101:12423:2500_195
GuaA	strain085	3	0.225601	0.374621	0.397788	GuaA_TN-sick_7B	GuaA_TN-sick_7B_M01012:82:000000000-AKF65:1:1101:5639:4963_370
GuaA	strain085	3	0.216262	0.349875	0.381888	GuaA_TN_44	GuaA_TN_44_M01012:82:000000000-AKF65:1:1101:8583:1160_317
GuaA	strain086	3	0.0272382	0.0400232	0.319439	GuaA_FL_A10	GuaA_FL_A10_M01012:82:000000000-AKF65:1:1101:9198:2200_326
GuaA	strain086	3	0.0248383	0.0336577	0.262031	GuaA_FL_A4	GuaA_FL_A4_M01012:82:000000000-AKF65:1:1101:19147:6606_315
GuaA	strain086	3	0.0247071	0.0414246	0.403565	GuaA_T_D5_272	GuaA_T_D5_272_M03745:17:000000000-B5YWL:1:1101:21011:2781_272
GuaA	strain087	3	0.0657188	0.0965656	0.319439	GuaA_FL_A10	GuaA_FL_A10_M01012:82:000000000-AKF65:1:1101:12560:1172_326
GuaA	strain087	3	0.0145321	0.0261473	0.444223	GuaA_C_D0_208	GuaA_C_D0_208_M03745:17:000000000-B5YWL:1:1101:13218:6458_208
GuaA	strain087	3	0.0170993	0.0442431	0.613515	GuaA_UT-feral_F9	GuaA_UT-feral_F9_M01012:82:000000000-AKF65:1:1101:21412:12148_338
GuaA	strain088	3	0.0824482	0.121147	0.319439	GuaA_FL_A10	GuaA_FL_A10_M01012:82:000000000-AKF65:1:1101:12594:1571_326
GuaA	strain088	3	0.0168623	0.03034	0.444223	GuaA_C_D0_208	GuaA_C_D0_208_M03745:17:000000000-B5YWL:1:1101:4096:5554_208
GuaA	strain088	3	0.0230051	0.0595238	0.613515	GuaA_UT-feral_F9	GuaA_UT-feral_F9_M01012:82:000000000-AKF65:1:1101:12623:12131_338
GuaA	strain089	3	0.0399052	0.0586358	0.319439	GuaA_FL_A10	GuaA_FL_A10_M01012:82:000000000-AKF65:1:1101:22734:4319_326
GuaA	strain089	3	0.0407769	0.0552556	0.262031	GuaA_FL_A4	GuaA_FL_A4_M01012:82:000000000-AKF65:1:1101:24979:5668_315
GuaA	strain089	3	0.0319096	0.0535005	0.403565	GuaA_T_D5_272	GuaA_T_D5_272_M03745:17:000000000-B5YWL:1:1101:20835:2986_272
GuaA	strain090	3	0.0519799	0.085788	0.394089	GuaA_FL_A11	GuaA_FL_A11_M01012:82:000000000-AKF65:1:1101:10244:1046_334
GuaA	strain090	3	0.179517	0.264966	0.32249	GuaA_FL_A9	GuaA_FL_A9_M01012:82:000000000-AKF65:1:1101:6843:5638_318
GuaA	strain090	3	0.037007	0.0501471	0.262031	GuaA_FL_A4	GuaA_FL_A4_M01012:82:000000000-AKF65:1:1101:24796:5538_315
GuaA	strain091	3	0.0226292	0.0373474	0.394089	GuaA_FL_A11	GuaA_FL_A11_M01012:82:000000000-AKF65:1:1101:10488:1859_334
GuaA	strain091	3	0.0845845	0.124846	0.32249	GuaA_FL_A9	GuaA_FL_A9_M01012:82:000000000-AKF65:1:1101:14980:6137_318
GuaA	strain091	3	0.017394	0.0235701	0.262031	GuaA_FL_A4	GuaA_FL_A4_M01012:82:000000000-AKF65:1:1101:21186:1897_315
GuaA	strain092	3	0.0422572	0.0697416	0.394089	GuaA_FL_A11	GuaA_FL_A11_M01012:82:000000000-AKF65:1:1101:23705:2101_334
GuaA	strain092	3	0.143546	0.211873	0.32249	GuaA_FL_A9	GuaA_FL_A9_M01012:82:000000000-AKF65:1:1101:5072:6302_318
GuaA	strain092	3	0.0299921	0.0406415	0.262031	GuaA_FL_A4	GuaA_FL_A4_M01012:82:000000000-AKF65:1:1101:19443:5364_315
GuaA	strain093	3	0.0157138	0.0259342	0.394089	GuaA_FL_A11	GuaA_FL_A11_M01012:82:000000000-AKF65:1:1101:22274:1363_334
GuaA	strain093	3	0.0589355	0.0869883	0.32249	GuaA_FL_A9	GuaA_FL_A9_M01012:82:000000000-AKF65:1:1101:10561:6458_318
GuaA	strain093	3	0.0149126	0.0202076	0.262031	GuaA_FL_A4	GuaA_FL_A4_M01012:82:000000000-AKF65:1:1101:20825:8169_315
GuaA	strain094	3	0.244969	0.440768	0.444223	GuaA_C_D0_208	GuaA_C_D0_208_M03745:17:000000000-B5YWL:1:1101:22192:5158_208
GuaA	strain094	3	0.218271	0.369739	0.409661	GuaA_C_D3_238	GuaA_C_D3_238_M03745:17:000000000-B5YWL:1:1101:4131:5761_238
GuaA	strain094	3	0.371204	0.507901	0.269139	GuaA_C_D7_266	GuaA_C_D7_266_M03745:17:000000000-B5YWL:1:1101:10088:1997_266
GuaA	strain095	3	0.0338516	0.0609087	0.444223	GuaA_C_D0_208	GuaA_C_D0_208_M03745:17:000000000-B5YWL:1:1101:7549:2663_208
GuaA	strain095	3	0.0210286	0.0356213	0.409661	GuaA_C_D3_238	GuaA_C_D3_238_M03745:17:000000000-B5YWL:1:1101:12166:7416_238
GuaA	strain095	3	0.0230609	0.031553	0.269139	GuaA_C_D7_266	GuaA_C_D7_266_M03745:17:000000000-B5YWL:1:1101:7887:5836_266
GuaA	strain096	3	0.202728	0.364766	0.444223	GuaA_C_D0_208	GuaA_C_D0_208_M03745:17:000000000-B5YWL:1:1101:11213:4967_208
GuaA	strain096	3	0.18038	0.305553	0.409661	GuaA_C_D3_238	GuaA_C_D3_238_M03745:17:000000000-B5YWL:1:1101:22410:5080_238
GuaA	strain096	3	0.306483	0.419345	0.269139	GuaA_C_D7_266	GuaA_C_D7_266_M03745:17:000000000-B5YWL:1:1101:10292:1727_266
GuaA	strain097	3	0.0428335	0.0770697	0.444223	GuaA_C_D0_208	GuaA_C_D0_208_M03745:17:000000000-B5YWL:1:1101:23260:5465_208
GuaA	strain097	3	0.0255418	0.0432664	0.409661	GuaA_C_D3_238	GuaA_C_D3_238_M03745:17:000000000-B5YWL:1:1101:28477:8654_238
GuaA	strain097	3	0.0301122	0.0412011	0.269139	GuaA_C_D7_266	GuaA_C_D7_266_M03745:17:000000000-B5YWL:1:1101:12646:2196_266
GuaA	strain098	3	0.0176413	0.0258343	0.317137	GuaA_TN-sick_20B	GuaA_TN-sick_20B_M01012:82:000000000-AKF65:1:1101:15992:3926_300
GuaA	strain098	3	0.010192	0.017023	0.40128	GuaA_control_C4	GuaA_control_C4_M01012:82:000000000-AKF65:1:1101:2205:9565_350
GuaA	strain098	3	0.0246818	0.0331725	0.255958	GuaA_C_D7_265	GuaA_C_D7_265_M03745:17:000000000-B5YWL:1:1101:10616:2042_265
GuaA	strain099	3	0.0232253	0.0340117	0.317137	GuaA_TN-sick_20B	GuaA_TN-sick_20B_M01012:82:000000000-AKF65:1:1101:14582:5074_300
GuaA	strain099	3	0.0122249	0.0204185	0.40128	GuaA_control_C4	GuaA_control_C4_M01012:82:000000000-AKF65:1:1101:25799:4012_350
GuaA	strain099	3	0.035561	0.0477943	0.255958	GuaA_C_D7_265	GuaA_C_D7_265_M03745:17:000000000-B5YWL:1:1101:10338:4095_265
GuaA	strain100	3	0.0144115	0.0224371	0.357695	GuaA_oxy_Oxy2	GuaA_oxy_Oxy2_M01012:82:000000000-AKF65:1:1101:22773:4535_349
GuaA	strain100	3	0.03132	0.0462111	0.32224	GuaA_C_D3_240	GuaA_C_D3_240_M03745:17:000000000-B5YWL:1:1101:15272:3240_240
GuaA	strain100	3	0.0127205	0.0196552	0.35282	GuaA_oxy_Oxy3	GuaA_oxy_Oxy3_M01012:82:000000000-AKF65:1:1101:14051:4461_357
GuaA	strain101	3	0.0217661	0.0334663	0.349613	GuaA_T_D0_213	GuaA_T_D0_213_M03745:17:000000000-B5YWL:1:1101:7895:3835_213
GuaA	strain101	3	0.0276	0.0386013	0.284999	GuaA_T_D0_216	GuaA_T_D0_216_M03745:17:000000000-B5YWL:1:1101:9124:1861_216
GuaA	strain101	3	0.0138675	0.0259188	0.464964	GuaA_C_D0_206	GuaA_C_D0_206_M03745:17:000000000-B5YWL:1:1101:11188:3054_206
GuaA	strain102	3	0.0283501	0.0435896	0.349613	GuaA_T_D0_213	GuaA_T_D0_213_M03745:17:000000000-B5YWL:1:1101:11908:4827_213
GuaA	strain102	3	0.0343211	0.0480015	0.284999	GuaA_T_D0_216	GuaA_T_D0_216_M03745:17:000000000-B5YWL:1:1101:19825:1939_216
GuaA	strain102	3	0.0172426	0.0322271	0.464964	GuaA_C_D0_206	GuaA_C_D0_206_M03745:17:000000000-B5YWL:1:1101:5651:5050_206
GuaA	strain103	3	0.0553447	0.085095	0.349613	GuaA_T_D0_213	GuaA_T_D0_213_M03745:17:000000000-B5YWL:1:1101:16624:1785_213
GuaA	strain103	3	0.0598878	0.083759	0.284999	GuaA_T_D0_216	GuaA_T_D0_216_M03745:17:000000000-B5YWL:1:1101:18560:2517_216
GuaA	strain103	3	0.0264876	0.0495063	0.464964	GuaA_C_D0_206	GuaA_C_D0_206_M03745:17:000000000-B5YWL:1:1101:17113:5723_206
GuaA	strain104	3	0.0446553	0.0686596	0.349613	GuaA_T_D0_213	GuaA_T_D0_213_M03745:17:000000000-B5YWL:1:1101:16687:4309_213
GuaA	strain104	3	0.0515287	0.072068	0.284999	GuaA_T_D0_216	GuaA_T_D0_216_M03745:17:000000000-B5YWL:1:1101:18919:1818_216
GuaA	strain104	3	0.0226722	0.0423752	0.464964	GuaA_C_D0_206	GuaA_C_D0_206_M03745:17:000000000-B5YWL:1:1101:27650:9415_206
GuaA	strain105	3	0.059414	0.0972271	0.388916	GuaA_T_D0_214	GuaA_T_D0_214_M03745:17:000000000-B5YWL:1:1101:6091:4394_214
GuaA	strain105	3	0.0152755	0.0258758	0.409661	GuaA_C_D3_238	GuaA_C_D3_238_M03745:17:000000000-B5YWL:1:1101:17143:5203_238
GuaA	strain105	3	0.0178974	0.0279456	0.359563	GuaA_T_D0_220	GuaA_T_D0_220_M03745:17:000000000-B5YWL:1:1101:18696:3290_220
GuaA	strain106	3	0.0495386	0.0810668	0.388916	GuaA_T_D0_214	GuaA_T_D0_214_M03745:17:000000000-B5YWL:1:1101:14360:4022_214
GuaA	strain106	3	0.0122998	0.0208351	0.409661	GuaA_C_D3_238	GuaA_C_D3_238_M03745:17:000000000-B5YWL:1:1101:11885:7434_238
GuaA	strain106	3	0.0123129	0.0192257	0.359563	GuaA_T_D0_220	GuaA_T_D0_220_M03745:17:000000000-B5YWL:1:1101:24801:5480_220
GuaA	strain107	3	0.0571612	0.0820682	0.303491	GuaA_C_D5_256	GuaA_C_D5_256_M03745:17:000000000-B5YWL:1:1101:16660:1694_256
GuaA	strain107	3	0.0250092	0.0432794	0.422145	GuaA_C_D3_232	GuaA_C_D3_232_M03745:17:000000000-B5YWL:1:1101:25450:4115_232
GuaA	strain107	3	0.0110082	0.023454	0.530646	GuaA_TN-sick_9B	GuaA_TN-sick_9B_M01012:82:000000000-AKF65:1:1101:20867:4448_378
GuaA	strain108	3	0.0480397	0.0689722	0.303491	GuaA_C_D5_256	GuaA_C_D5_256_M03745:17:000000000-B5YWL:1:1101:13452:1762_256
GuaA	strain108	3	0.0215136	0.0372301	0.422145	GuaA_C_D3_232	GuaA_C_D3_232_M03745:17:000000000-B5YWL:1:1101:22568:5348_232
GuaA	strain108	3	0.0103236	0.0219953	0.530646	GuaA_TN-sick_9B	GuaA_TN-sick_9B_M01012:82:000000000-AKF65:1:1101:12674:4120_378
GuaA	strain109	3	0.0426405	0.068546	0.377929	GuaA_C_D0_202	GuaA_C_D0_202_M03745:17:000000000-B5YWL:1:1101:19896:3667_202
GuaA	strain109	3	0.017316	0.0323642	0.464964	GuaA_C_D0_206	GuaA_C_D0_206_M03745:17:000000000-B5YWL:1:1101:10817:6580_206
GuaA	strain109	3	0.0164211	0.0235728	0.303388	GuaA_vanco_V2	GuaA_vanco_V2_M01012:82:000000000-AKF65:1:1101:9808:7943_356
GuaA	strain110	3	0.0325502	0.0523256	0.377929	GuaA_C_D0_202	GuaA_C_D0_202_M03745:17:000000000-B5YWL:1:1101:20629:3339_202
GuaA	strain110	3	0.012987	0.0242732	0.464964	GuaA_C_D0_206	GuaA_C_D0_206_M03745:17:000000000-B5YWL:1:1101:20895:3567_206
GuaA	strain110	3	0.0133367	0.0191451	0.303388	GuaA_vanco_V2	GuaA_vanco_V2_M01012:82:000000000-AKF65:1:1101:3914:7988_356
GuaA	strain111	2	0.017484	0.0394432	0.55673	GuaA_C_D5_262	GuaA_C_D5_262_M03745:17:000000000-B5YWL:1:1101:17304:6555_262
GuaA	strain111	2	0.0175939	0.0546275	0.67793	GuaA_C_D7_268	GuaA_C_D7_268_M03745:17:000000000-B5YWL:1:1101:20257:4171_268
GuaA	strain112	2	0.0127941	0.0288631	0.55673	GuaA_C_D5_262	GuaA_C_D5_262_M03745:17:000000000-B5YWL:1:1101:16951:7052_262
GuaA	strain112	2	0.0123749	0.038423	0.67793	GuaA_C_D7_268	GuaA_C_D7_268_M03745:17:000000000-B5YWL:1:1101:7640:5327_268
GuaA	strain113	2	0.010612	0.0197905	0.463782	GuaA_TN_53	GuaA_TN_53_M01012:82:000000000-AKF65:1:1101:21396:2256_333
GuaA	strain113	2	0.0633604	0.102878	0.38412	GuaA_C_D7_274	GuaA_C_D7_274_M03745:17:000000000-B5YWL:1:1101:16297:2739_274
GuaA	strain114	2	0.0925616	0.172619	0.463782	GuaA_TN_53	GuaA_TN_53_M01012:82:000000000-AKF65:1:1101:6119:6769_333
GuaA	strain114	2	0.103415	0.161475	0.359563	GuaA_T_D0_220	GuaA_T_D0_220_M03745:17:000000000-B5YWL:1:1101:7975:2444_220
GuaA	strain115	2	0.0691403	0.128941	0.463782	GuaA_TN_53	GuaA_TN_53_M01012:82:000000000-AKF65:1:1101:23150:6854_333
GuaA	strain115	2	0.0824558	0.128749	0.359563	GuaA_T_D0_220	GuaA_T_D0_220_M03745:17:000000000-B5YWL:1:1101:7647:1868_220
GuaA	strain116	2	0.044269	0.118362	0.625987	GuaA_C_D0_196	GuaA_C_D0_196_M03745:17:000000000-B5YWL:1:1101:12400:16409_196
GuaA	strain116	2	0.29636	0.504684	0.412781	GuaA_C_D0_194	GuaA_C_D0_194_M03745:17:000000000-B5YWL:1:1101:9526:1930_194
GuaA	strain117	2	0.0741804	0.198337	0.625987	GuaA_C_D0_196	GuaA_C_D0_196_M03745:17:000000000-B5YWL:1:1101:16458:15275_196
GuaA	strain117	2	0.341553	0.47713	0.284151	GuaA_C_D0_200	GuaA_C_D0_200_M03745:17:000000000-B5YWL:1:1101:11524:1771_200
GuaA	strain118	2	0.0313472	0.0838132	0.625987	GuaA_C_D0_196	GuaA_C_D0_196_M03745:17:000000000-B5YWL:1:1101:13250:16060_196
GuaA	strain118	2	0.244123	0.415728	0.412781	GuaA_C_D0_194	GuaA_C_D0_194_M03745:17:000000000-B5YWL:1:1101:9138:2276_194
GuaA	strain119	2	0.0600622	0.160589	0.625987	GuaA_C_D0_196	GuaA_C_D0_196_M03745:17:000000000-B5YWL:1:1101:28441:17450_196
GuaA	strain119	2	0.279977	0.391112	0.284151	GuaA_C_D0_200	GuaA_C_D0_200_M03745:17:000000000-B5YWL:1:1101:17409:2122_200
GuaA	strain120	2	0.257089	0.389252	0.339532	GuaA_C_D0_199	GuaA_C_D0_199_M03745:17:000000000-B5YWL:1:1101:13114:2218_199
GuaA	strain120	2	0.0461667	0.0696226	0.336901	GuaA_UT-feral_F11	GuaA_UT-feral_F11_M01012:82:000000000-AKF65:1:1101:18365:3793_354
GuaA	strain121	2	0.306817	0.464544	0.339532	GuaA_C_D0_199	GuaA_C_D0_199_M03745:17:000000000-B5YWL:1:1101:10256:1907_199
GuaA	strain121	2	0.0567765	0.085623	0.336901	GuaA_UT-feral_F11	GuaA_UT-feral_F11_M01012:82:000000000-AKF65:1:1101:9563:2495_354
GuaA	strain122	2	0.0864718	0.128434	0.326724	GuaA_tylo_Ty2	GuaA_tylo_Ty2_M01012:82:000000000-AKF65:1:1101:9022:1377_366
GuaA	strain122	2	0.040065	0.0770673	0.48013	GuaA_control_C1	GuaA_control_C1_M01012:82:000000000-AKF65:1:1101:9489:6908_373
GuaA	strain123	2	0.114893	0.170648	0.326724	GuaA_tylo_Ty2	GuaA_tylo_Ty2_M01012:82:000000000-AKF65:1:1101:13916:1143_366
GuaA	strain123	2	0.0516328	0.0993187	0.48013	GuaA_control_C1	GuaA_control_C1_M01012:82:000000000-AKF65:1:1101:17752:4349_373
GuaA	strain124	2	0.0141232	0.0209768	0.326724	GuaA_tylo_Ty2	GuaA_tylo_Ty2_M01012:82:000000000-AKF65:1:1101:6553:2946_366
GuaA	strain124	2	0.227636	0.425274	0.46473	GuaA_TN_35	GuaA_TN_35_M01012:82:000000000-AKF65:1:1101:12887:1107_332
GuaA	strain125	2	0.0242323	0.0560289	0.567504	GuaA_TN_9	GuaA_TN_9_M01012:82:000000000-AKF65:1:1101:9842:3820_308
GuaA	strain125	2	0.0125775	0.139216	0.909655	GuaA_FL_A3	GuaA_FL_A3_M01012:82:000000000-AKF65:1:1102:24586:11844_307
GuaA	strain126	2	0.0338358	0.0782339	0.567504	GuaA_TN_9	GuaA_TN_9_M01012:82:000000000-AKF65:1:1101:18787:8580_308
GuaA	strain126	2	0.0242693	0.268627	0.909655	GuaA_FL_A3	GuaA_FL_A3_M01012:82:000000000-AKF65:1:1101:5813:10237_307
GuaA	strain127	2	0.0367907	0.0518834	0.290897	GuaA_T_D7_283	GuaA_T_D7_283_M03745:17:000000000-B5YWL:1:1101:15156:8408_283
GuaA	strain127	2	0.0459203	0.0668016	0.312587	GuaA_T_D5_259	GuaA_T_D5_259_M03745:17:000000000-B5YWL:1:1101:7250:7844_259
GuaA	strain128	2	0.0306532	0.0432281	0.290897	GuaA_T_D7_283	GuaA_T_D7_283_M03745:17:000000000-B5YWL:1:1101:10198:7009_283
GuaA	strain128	2	0.0363694	0.0529076	0.312587	GuaA_T_D5_259	GuaA_T_D5_259_M03745:17:000000000-B5YWL:1:1101:26137:7491_259
GuaA	strain129	2	0.129583	0.203653	0.363707	GuaA_TN_71	GuaA_TN_71_M01012:82:000000000-AKF65:1:1101:11166:1615_324
GuaA	strain129	2	0.0186327	0.0301446	0.381888	GuaA_TN_44	GuaA_TN_44_M01012:82:000000000-AKF65:1:1101:21574:3129_317
GuaA	strain130	2	0.106425	0.167259	0.363707	GuaA_TN_71	GuaA_TN_71_M01012:82:000000000-AKF65:1:1101:12408:1036_324
GuaA	strain130	2	0.0149025	0.0241097	0.381888	GuaA_TN_44	GuaA_TN_44_M01012:82:000000000-AKF65:1:1101:13522:1860_317
GuaA	strain131	2	0.0295832	0.21832	0.864496	GuaA_FL_A8	GuaA_FL_A8_M01012:82:000000000-AKF65:1:1101:20100:1558_347
GuaA	strain131	2	0.128032	0.289783	0.558179	GuaA_FL_A7	GuaA_FL_A7_M01012:82:000000000-AKF65:1:1101:7420:7095_339
GuaA	strain132	2	0.0209702	0.154757	0.864496	GuaA_FL_A8	GuaA_FL_A8_M01012:82:000000000-AKF65:1:1101:16761:1338_347
GuaA	strain132	2	0.0880789	0.199354	0.558179	GuaA_FL_A7	GuaA_FL_A7_M01012:82:000000000-AKF65:1:1101:22203:7863_339
GuaA	strain133	2	0.0410489	0.302935	0.864496	GuaA_FL_A8	GuaA_FL_A8_M01012:82:000000000-AKF65:1:1101:18411:1661_347
GuaA	strain133	2	0.164094	0.371403	0.558179	GuaA_FL_A7	GuaA_FL_A7_M01012:82:000000000-AKF65:1:1101:19365:6759_339
GuaA	strain134	2	0.014963	0.110425	0.864496	GuaA_FL_A8	GuaA_FL_A8_M01012:82:000000000-AKF65:1:1101:18919:2614_347
GuaA	strain134	2	0.0616163	0.13946	0.558179	GuaA_FL_A7	GuaA_FL_A7_M01012:82:000000000-AKF65:1:1101:22653:7690_339
GuaA	strain135	2	0.0374049	0.0552093	0.32249	GuaA_FL_A9	GuaA_FL_A9_M01012:82:000000000-AKF65:1:1101:24233:6674_318
GuaA	strain135	2	0.0762582	0.17049	0.552712	GuaA_C_D3_226	GuaA_C_D3_226_M03745:17:000000000-B5YWL:1:1101:10364:3825_226
GuaA	strain136	2	0.0278647	0.041128	0.32249	GuaA_FL_A9	GuaA_FL_A9_M01012:82:000000000-AKF65:1:1101:13252:6328_318
GuaA	strain136	2	0.0640457	0.143187	0.552712	GuaA_C_D3_226	GuaA_C_D3_226_M03745:17:000000000-B5YWL:1:1101:16351:4571_226
GuaA	strain137	2	0.0167084	0.0246614	0.32249	GuaA_FL_A9	GuaA_FL_A9_M01012:82:000000000-AKF65:1:1101:10475:1937_318
GuaA	strain137	2	0.0107347	0.0239995	0.552712	GuaA_C_D3_226	GuaA_C_D3_226_M03745:17:000000000-B5YWL:1:1101:11413:5744_226
GuaA	strain138	2	0.127725	0.184245	0.306769	GuaA_UT-feral_F1	GuaA_UT-feral_F1_M01012:82:000000000-AKF65:1:1101:25315:4304_290
GuaA	strain138	2	0.0110086	0.0180593	0.390421	GuaA_UT-feral_F6	GuaA_UT-feral_F6_M01012:82:000000000-AKF65:1:1101:11098:1339_314
GuaA	strain139	2	0.0185434	0.0318306	0.417434	GuaA_UT-feral_F7	GuaA_UT-feral_F7_M01012:82:000000000-AKF65:1:1101:19838:3477_322
GuaA	strain139	2	0.0174923	0.0263796	0.336901	GuaA_UT-feral_F11	GuaA_UT-feral_F11_M01012:82:000000000-AKF65:1:1101:8351:1448_354
GuaA	strain140	2	0.0132975	0.0228257	0.417434	GuaA_UT-feral_F7	GuaA_UT-feral_F7_M01012:82:000000000-AKF65:1:1101:12303:4197_322
GuaA	strain140	2	0.013502	0.020362	0.336901	GuaA_UT-feral_F11	GuaA_UT-feral_F11_M01012:82:000000000-AKF65:1:1101:22147:5733_354
GuaA	strain141	2	0.0743693	0.122001	0.390421	GuaA_UT-feral_F6	GuaA_UT-feral_F6_M01012:82:000000000-AKF65:1:1101:15264:4147_314
GuaA	strain141	2	0.208469	0.314386	0.336901	GuaA_UT-feral_F11	GuaA_UT-feral_F11_M01012:82:000000000-AKF65:1:1101:11129:1098_354
GuaA	strain142	2	0.0925095	0.15176	0.390421	GuaA_UT-feral_F6	GuaA_UT-feral_F6_M01012:82:000000000-AKF65:1:1101:19895:3810_314
GuaA	strain142	2	0.26554	0.400452	0.336901	GuaA_UT-feral_F11	GuaA_UT-feral_F11_M01012:82:000000000-AKF65:1:1101:12845:1077_354
GuaA	strain143	2	0.0817754	0.135276	0.395493	GuaA_T_D7_287	GuaA_T_D7_287_M03745:17:000000000-B5YWL:1:1101:12091:1741_287
GuaA	strain143	2	0.0231772	0.0557531	0.584288	GuaA_T_D0_209	GuaA_T_D0_209_M03745:17:000000000-B5YWL:1:1101:11991:8643_209
GuaA	strain144	2	0.103021	0.170422	0.395493	GuaA_T_D7_287	GuaA_T_D7_287_M03745:17:000000000-B5YWL:1:1101:12532:1889_287
GuaA	strain144	2	0.0265561	0.0638811	0.584288	GuaA_T_D0_209	GuaA_T_D0_209_M03745:17:000000000-B5YWL:1:1101:18838:6514_209
GuaA	strain145	2	0.113917	0.186418	0.388916	GuaA_T_D0_214	GuaA_T_D0_214_M03745:17:000000000-B5YWL:1:1101:14806:4073_214
GuaA	strain145	2	0.142173	0.231109	0.384822	GuaA_C_D3_229	GuaA_C_D3_229_M03745:17:000000000-B5YWL:1:1101:20659:1775_229
GuaA	strain146	2	0.0105769	0.0173084	0.388916	GuaA_T_D0_214	GuaA_T_D0_214_M03745:17:000000000-B5YWL:1:1101:8207:3641_214
GuaA	strain146	2	0.0128187	0.0208374	0.384822	GuaA_C_D3_229	GuaA_C_D3_229_M03745:17:000000000-B5YWL:1:1101:16794:2999_229
GuaA	strain147	2	0.0930063	0.152199	0.388916	GuaA_T_D0_214	GuaA_T_D0_214_M03745:17:000000000-B5YWL:1:1101:17036:3798_214
GuaA	strain147	2	0.113653	0.184748	0.384822	GuaA_C_D3_229	GuaA_C_D3_229_M03745:17:000000000-B5YWL:1:1101:11770:1964_229
GuaA	strain148	2	0.168457	0.275685	0.388953	GuaA_T_D0_215	GuaA_T_D0_215_M03745:17:000000000-B5YWL:1:1101:17865:6961_215
GuaA	strain148	2	0.277823	0.374506	0.258163	GuaA_C_D5_241	GuaA_C_D5_241_M03745:17:000000000-B5YWL:1:1101:21556:5702_241
GuaA	strain149	2	0.0306866	0.0502197	0.388953	GuaA_T_D0_215	GuaA_T_D0_215_M03745:17:000000000-B5YWL:1:1101:14608:9658_215
GuaA	strain149	2	0.0612288	0.0825368	0.258163	GuaA_C_D5_241	GuaA_C_D5_241_M03745:17:000000000-B5YWL:1:1101:23068:5393_241
GuaA	strain150	2	0.208158	0.340657	0.388953	GuaA_T_D0_215	GuaA_T_D0_215_M03745:17:000000000-B5YWL:1:1101:23065:6215_215
GuaA	strain150	2	0.349582	0.471238	0.258163	GuaA_C_D5_241	GuaA_C_D5_241_M03745:17:000000000-B5YWL:1:1101:5018:5441_241
GuaA	strain151	2	0.027618	0.0451977	0.388953	GuaA_T_D0_215	GuaA_T_D0_215_M03745:17:000000000-B5YWL:1:1101:24734:6907_215
GuaA	strain151	2	0.0532037	0.0717188	0.258163	GuaA_C_D5_241	GuaA_C_D5_241_M03745:17:000000000-B5YWL:1:1101:13191:5544_241
GuaA	strain152	2	0.0214274	0.0303152	0.29318	GuaA_UT-feral_F10	GuaA_UT-feral_F10_M01012:82:000000000-AKF65:1:1101:14073:2174_346
GuaA	strain152	2	0.0175664	0.038789	0.547129	GuaA_TN_24	GuaA_TN_24_M01012:82:000000000-AKF65:1:1101:15590:1549_340
GuaA	strain153	2	0.0176325	0.0249463	0.29318	GuaA_UT-feral_F10	GuaA_UT-feral_F10_M01012:82:000000000-AKF65:1:1101:11756:7347_346
GuaA	strain153	2	0.012425	0.0274361	0.547129	GuaA_TN_24	GuaA_TN_24_M01012:82:000000000-AKF65:1:1101:19344:8085_340
GuaA	strain154	2	0.0122634	0.0228324	0.462895	GuaA_C_D7_276	GuaA_C_D7_276_M03745:17:000000000-B5YWL:1:1101:20531:7312_276
GuaA	strain154	2	0.0101117	0.0226566	0.553698	GuaA_vanco_V5	GuaA_vanco_V5_M01012:82:000000000-AKF65:1:1101:18064:9032_310
GuaA	strain155	2	0.174109	0.324161	0.462895	GuaA_C_D7_276	GuaA_C_D7_276_M03745:17:000000000-B5YWL:1:1101:18863:1912_276
GuaA	strain155	2	0.175203	0.392566	0.553698	GuaA_vanco_V5	GuaA_vanco_V5_M01012:82:000000000-AKF65:1:1101:7755:5861_310
GuaA	strain156	2	0.119647	0.222762	0.462895	GuaA_C_D7_276	GuaA_C_D7_276_M03745:17:000000000-B5YWL:1:1101:20731:1875_276
GuaA	strain156	2	0.135946	0.304605	0.553698	GuaA_vanco_V5	GuaA_vanco_V5_M01012:82:000000000-AKF65:1:1101:12703:6016_310
GuaA	strain157	2	0.0162254	0.030209	0.462895	GuaA_C_D7_276	GuaA_C_D7_276_M03745:17:000000000-B5YWL:1:1101:20590:7070_276
GuaA	strain157	2	0.0106404	0.0238413	0.553698	GuaA_vanco_V5	GuaA_vanco_V5_M01012:82:000000000-AKF65:1:1101:23608:13550_310
GuaA	strain158	2	0.0226409	0.0353522	0.359563	GuaA_T_D0_220	GuaA_T_D0_220_M03745:17:000000000-B5YWL:1:1101:12987:2512_220
GuaA	strain158	2	0.0219537	0.0295449	0.256938	GuaA_oxy_Oxy1	GuaA_oxy_Oxy1_M01012:82:000000000-AKF65:1:1101:21682:1747_380
GuaA	strain159	2	0.182002	0.284183	0.359563	GuaA_T_D0_220	GuaA_T_D0_220_M03745:17:000000000-B5YWL:1:1101:15438:1885_220
GuaA	strain159	2	0.391974	0.527512	0.256938	GuaA_oxy_Oxy1	GuaA_oxy_Oxy1_M01012:82:000000000-AKF65:1:1101:13722:1034_380
GuaA	strain160	2	0.145534	0.227242	0.359563	GuaA_T_D0_220	GuaA_T_D0_220_M03745:17:000000000-B5YWL:1:1101:22455:1859_220
GuaA	strain160	2	0.312346	0.42035	0.256938	GuaA_oxy_Oxy1	GuaA_oxy_Oxy1_M01012:82:000000000-AKF65:1:1101:11417:1079_380
GuaA	strain161	2	0.0182675	0.0285234	0.359563	GuaA_T_D0_220	GuaA_T_D0_220_M03745:17:000000000-B5YWL:1:1101:6616:4730_220
GuaA	strain161	2	0.0167881	0.0225931	0.256938	GuaA_oxy_Oxy1	GuaA_oxy_Oxy1_M01012:82:000000000-AKF65:1:1101:12653:5596_380
GuaA	strain162	2	0.358701	0.506514	0.291824	GuaA_vanco_V1	GuaA_vanco_V1_M01012:82:000000000-AKF65:1:1101:13980:4248_348
GuaA	strain162	2	0.0324499	0.0727084	0.553698	GuaA_vanco_V5	GuaA_vanco_V5_M01012:82:000000000-AKF65:1:1101:17206:6264_310
GuaA	strain163	2	0.287948	0.406605	0.291824	GuaA_vanco_V1	GuaA_vanco_V1_M01012:82:000000000-AKF65:1:1101:23507:4355_348
GuaA	strain163	2	0.0214791	0.0481268	0.553698	GuaA_vanco_V5	GuaA_vanco_V5_M01012:82:000000000-AKF65:1:1101:9158:10411_310
GuaA	strain164	1	0.0147786	0.0241727	0.388624	GuaA_C_D5_264	GuaA_C_D5_264_M03745:17:000000000-B5YWL:1:1101:22166:4789_264
GuaA	strain165	1	0.0114725	0.018765	0.388624	GuaA_C_D5_264	GuaA_C_D5_264_M03745:17:000000000-B5YWL:1:1101:8332:3975_264
GuaA	strain166	1	0.0122354	0.0200129	0.388624	GuaA_C_D5_264	GuaA_C_D5_264_M03745:17:000000000-B5YWL:1:1101:21155:7316_264
GuaA	strain167	1	0.0141004	0.0230634	0.388624	GuaA_C_D5_264	GuaA_C_D5_264_M03745:17:000000000-B5YWL:1:1101:20857:7173_264
GuaA	strain168	1	0.0146938	0.024034	0.388624	GuaA_C_D5_264	GuaA_C_D5_264_M03745:17:000000000-B5YWL:1:1101:16530:6361_264
GuaA	strain169	1	0.0118398	0.0193659	0.388624	GuaA_C_D5_264	GuaA_C_D5_264_M03745:17:000000000-B5YWL:1:1101:17161:2856_264
GuaA	strain170	1	0.0356891	0.0500283	0.286622	GuaA_T_D5_260	GuaA_T_D5_260_M03745:17:000000000-B5YWL:1:1101:20467:5048_260
GuaA	strain171	1	0.285563	0.400297	0.286622	GuaA_T_D5_260	GuaA_T_D5_260_M03745:17:000000000-B5YWL:1:1101:20136:1889_260
GuaA	strain172	1	0.0461236	0.0646552	0.286622	GuaA_T_D5_260	GuaA_T_D5_260_M03745:17:000000000-B5YWL:1:1101:17796:2011_260
GuaA	strain173	1	0.346003	0.48502	0.286622	GuaA_T_D5_260	GuaA_T_D5_260_M03745:17:000000000-B5YWL:1:1101:9968:1892_260
GuaA	strain174	1	0.0599516	0.111804	0.463782	GuaA_TN_53	GuaA_TN_53_M01012:82:000000000-AKF65:1:1101:14692:7666_333
GuaA	strain175	1	0.0442708	0.0825611	0.463782	GuaA_TN_53	GuaA_TN_53_M01012:82:000000000-AKF65:1:1101:13281:7164_333
GuaA	strain176	1	0.0414176	0.0608597	0.319457	GuaA_C_D0_197	GuaA_C_D0_197_M03745:17:000000000-B5YWL:1:1101:8487:2593_197
GuaA	strain177	1	0.031784	0.0467039	0.319457	GuaA_C_D0_197	GuaA_C_D0_197_M03745:17:000000000-B5YWL:1:1101:11952:2320_197
GuaA	strain178	1	0.25603	0.376214	0.319457	GuaA_C_D0_197	GuaA_C_D0_197_M03745:17:000000000-B5YWL:1:1101:9860:1808_197
GuaA	strain179	1	0.0543328	0.0798374	0.319457	GuaA_C_D0_197	GuaA_C_D0_197_M03745:17:000000000-B5YWL:1:1101:17736:1803_197
GuaA	strain180	1	0.0443944	0.0652339	0.319457	GuaA_C_D0_197	GuaA_C_D0_197_M03745:17:000000000-B5YWL:1:1101:17675:1736_197
GuaA	strain181	1	0.213323	0.31346	0.319457	GuaA_C_D0_197	GuaA_C_D0_197_M03745:17:000000000-B5YWL:1:1101:11128:1736_197
GuaA	strain182	1	0.0269241	0.0458503	0.412781	GuaA_C_D0_194	GuaA_C_D0_194_M03745:17:000000000-B5YWL:1:1101:25506:7576_194
GuaA	strain183	1	0.0198111	0.0337371	0.412781	GuaA_C_D0_194	GuaA_C_D0_194_M03745:17:000000000-B5YWL:1:1101:17197:2733_194
GuaA	strain184	1	0.0276224	0.0418224	0.339532	GuaA_C_D0_199	GuaA_C_D0_199_M03745:17:000000000-B5YWL:1:1101:7494:5252_199
GuaA	strain185	1	0.0354925	0.0537383	0.339532	GuaA_C_D0_199	GuaA_C_D0_199_M03745:17:000000000-B5YWL:1:1101:17298:2044_199
GuaA	strain186	1	0.014133	0.0195805	0.278211	GuaA_T_D7_384	GuaA_T_D7_384_M03745:17:000000000-B5YWL:1:1101:17254:3909_384
GuaA	strain187	1	0.0180551	0.0250144	0.278211	GuaA_T_D7_384	GuaA_T_D7_384_M03745:17:000000000-B5YWL:1:1101:14033:3745_384
GuaA	strain188	1	0.0653589	0.576128	0.886555	GuaA_kana_K3	GuaA_kana_K3_M01012:82:000000000-AKF65:1:1101:7945:2616_365
GuaA	strain189	1	0.0480861	0.423872	0.886555	GuaA_kana_K3	GuaA_kana_K3_M01012:82:000000000-AKF65:1:1101:18835:2781_365
GuaA	strain190	1	0.0828675	0.429892	0.807236	GuaA_kana_K2	GuaA_kana_K2_M01012:82:000000000-AKF65:1:1101:27256:7071_302
GuaA	strain191	1	0.109896	0.570108	0.807236	GuaA_kana_K2	GuaA_kana_K2_M01012:82:000000000-AKF65:1:1101:3731:7973_302
GuaA	strain192	1	0.0155233	0.0230563	0.326724	GuaA_tylo_Ty2	GuaA_tylo_Ty2_M01012:82:000000000-AKF65:1:1101:14131:2948_366
GuaA	strain193	1	0.0113231	0.0168179	0.326724	GuaA_tylo_Ty2	GuaA_tylo_Ty2_M01012:82:000000000-AKF65:1:1101:17630:1236_366
GuaA	strain194	1	0.110028	0.163422	0.326724	GuaA_tylo_Ty2	GuaA_tylo_Ty2_M01012:82:000000000-AKF65:1:1101:8972:1087_366
GuaA	strain195	1	0.0831117	0.123444	0.326724	GuaA_tylo_Ty2	GuaA_tylo_Ty2_M01012:82:000000000-AKF65:1:1101:10461:1083_366
GuaA	strain196	1	0.390524	0.525807	0.257286	GuaA_TN_5	GuaA_TN_5_M01012:82:000000000-AKF65:1:1101:13649:4250_325
GuaA	strain197	1	0.018155	0.0244441	0.257286	GuaA_TN_5	GuaA_TN_5_M01012:82:000000000-AKF65:1:1101:15875:14088_325
GuaA	strain198	1	0.0140665	0.0189394	0.257286	GuaA_TN_5	GuaA_TN_5_M01012:82:000000000-AKF65:1:1101:18254:4685_325
GuaA	strain199	1	0.319968	0.43081	0.257286	GuaA_TN_5	GuaA_TN_5_M01012:82:000000000-AKF65:1:1101:21619:4341_325
GuaA	strain200	1	0.0376326	0.0870127	0.567504	GuaA_TN_9	GuaA_TN_9_M01012:82:000000000-AKF65:1:1101:10893:1502_308
GuaA	strain201	1	0.0351759	0.0813323	0.567504	GuaA_TN_9	GuaA_TN_9_M01012:82:000000000-AKF65:1:1101:25618:7565_308
GuaA	strain202	1	0.0102766	0.0319078	0.67793	GuaA_C_D7_268	GuaA_C_D7_268_M03745:17:000000000-B5YWL:1:1101:14631:6262_268
GuaA	strain203	1	0.0131282	0.0407618	0.67793	GuaA_C_D7_268	GuaA_C_D7_268_M03745:17:000000000-B5YWL:1:1101:7097:3304_268
GuaA	strain204	1	0.0185086	0.0574674	0.67793	GuaA_C_D7_268	GuaA_C_D7_268_M03745:17:000000000-B5YWL:1:1101:14017:2077_268
GuaA	strain205	1	0.0102766	0.0319078	0.67793	GuaA_C_D7_268	GuaA_C_D7_268_M03745:17:000000000-B5YWL:1:1101:14067:3586_268
GuaA	strain206	1	0.0144733	0.0449382	0.67793	GuaA_C_D7_268	GuaA_C_D7_268_M03745:17:000000000-B5YWL:1:1101:20631:3168_268
GuaA	strain207	1	0.0781036	0.114764	0.319439	GuaA_FL_A10	GuaA_FL_A10_M01012:82:000000000-AKF65:1:1101:13227:1346_326
GuaA	strain208	1	0.0242196	0.0355877	0.319439	GuaA_FL_A10	GuaA_FL_A10_M01012:82:000000000-AKF65:1:1101:16728:1079_326
GuaA	strain209	1	0.0106781	0.0156901	0.319439	GuaA_FL_A10	GuaA_FL_A10_M01012:82:000000000-AKF65:1:1101:16054:1662_326
GuaA	strain210	1	0.0217652	0.0319813	0.319439	GuaA_FL_A10	GuaA_FL_A10_M01012:82:000000000-AKF65:1:1101:13729:1840_326
GuaA	strain211	1	0.0194518	0.0285821	0.319439	GuaA_FL_A10	GuaA_FL_A10_M01012:82:000000000-AKF65:1:1101:21590:7858_326
GuaA	strain212	1	0.0351375	0.0516302	0.319439	GuaA_FL_A10	GuaA_FL_A10_M01012:82:000000000-AKF65:1:1101:14971:1233_326
GuaA	strain213	1	0.0303979	0.044666	0.319439	GuaA_FL_A10	GuaA_FL_A10_M01012:82:000000000-AKF65:1:1101:13244:1221_326
GuaA	strain214	1	0.0277743	0.0408108	0.319439	GuaA_FL_A10	GuaA_FL_A10_M01012:82:000000000-AKF65:1:1101:20825:6672_326
GuaA	strain215	1	0.0623616	0.0916326	0.319439	GuaA_FL_A10	GuaA_FL_A10_M01012:82:000000000-AKF65:1:1101:21045:2737_326
GuaA	strain216	1	0.0359029	0.0484236	0.258566	GuaA_C_D3_239	GuaA_C_D3_239_M03745:17:000000000-B5YWL:1:1101:21420:2122_239
GuaA	strain217	1	0.0289816	0.0390886	0.258566	GuaA_C_D3_239	GuaA_C_D3_239_M03745:17:000000000-B5YWL:1:1101:15153:2173_239
GuaA	strain218	1	0.0101706	0.0195637	0.48013	GuaA_control_C1	GuaA_control_C1_M01012:82:000000000-AKF65:1:1101:9157:16006_373
GuaA	strain219	1	0.0225183	0.0433152	0.48013	GuaA_control_C1	GuaA_control_C1_M01012:82:000000000-AKF65:1:1101:15916:1778_373
GuaA	strain220	1	0.0179691	0.0345647	0.48013	GuaA_control_C1	GuaA_control_C1_M01012:82:000000000-AKF65:1:1101:11590:6757_373
GuaA	strain221	1	0.0150447	0.0289393	0.48013	GuaA_control_C1	GuaA_control_C1_M01012:82:000000000-AKF65:1:1101:23435:6130_373
GuaA	strain222	1	0.0243379	0.0468154	0.48013	GuaA_control_C1	GuaA_control_C1_M01012:82:000000000-AKF65:1:1101:23303:4564_373
GuaA	strain223	1	0.010337	0.0162457	0.363707	GuaA_TN_71	GuaA_TN_71_M01012:82:000000000-AKF65:1:1101:17818:4756_324
GuaA	strain224	1	0.375529	0.497264	0.244808	GuaA_T_D5_261	GuaA_T_D5_261_M03745:17:000000000-B5YWL:1:1101:8391:2164_261
GuaA	strain225	1	0.0454385	0.0601682	0.244808	GuaA_T_D5_261	GuaA_T_D5_261_M03745:17:000000000-B5YWL:1:1101:19340:1768_261
GuaA	strain226	1	0.056754	0.0751518	0.244808	GuaA_T_D5_261	GuaA_T_D5_261_M03745:17:000000000-B5YWL:1:1101:13784:1947_261
GuaA	strain227	1	0.27747	0.367416	0.244808	GuaA_T_D5_261	GuaA_T_D5_261_M03745:17:000000000-B5YWL:1:1101:17049:1868_261
GuaA	strain228	1	0.0173769	0.128239	0.864496	GuaA_FL_A8	GuaA_FL_A8_M01012:82:000000000-AKF65:1:1101:18064:2973_347
GuaA	strain229	1	0.0115617	0.0853239	0.864496	GuaA_FL_A8	GuaA_FL_A8_M01012:82:000000000-AKF65:1:1101:14822:2195_347
GuaA	strain230	1	0.013007	0.0191982	0.32249	GuaA_FL_A9	GuaA_FL_A9_M01012:82:000000000-AKF65:1:1101:18698:3113_318
GuaA	strain231	1	0.0188458	0.0278163	0.32249	GuaA_FL_A9	GuaA_FL_A9_M01012:82:000000000-AKF65:1:1101:4612:6984_318
GuaA	strain232	1	0.0110781	0.0163512	0.32249	GuaA_FL_A9	GuaA_FL_A9_M01012:82:000000000-AKF65:1:1101:12518:5416_318
GuaA	strain233	1	0.132483	0.19067	0.305168	GuaA_FL_A2	GuaA_FL_A2_M01012:82:000000000-AKF65:1:1101:10366:1016_299
GuaA	strain234	1	0.0115146	0.127451	0.909655	GuaA_FL_A3	GuaA_FL_A3_M01012:82:000000000-AKF65:1:1102:5253:6311_307
GuaA	strain235	1	0.0129318	0.143137	0.909655	GuaA_FL_A3	GuaA_FL_A3_M01012:82:000000000-AKF65:1:1101:7630:9558_307
GuaA	strain236	1	0.0823101	0.115728	0.288764	GuaA_FL_A1	GuaA_FL_A1_M01012:82:000000000-AKF65:1:1101:12685:1548_291
GuaA	strain237	1	0.020917	0.0294093	0.288764	GuaA_FL_A1	GuaA_FL_A1_M01012:82:000000000-AKF65:1:1101:10793:3426_291
GuaA	strain238	1	0.0337466	0.0474478	0.288764	GuaA_FL_A1	GuaA_FL_A1_M01012:82:000000000-AKF65:1:1101:14825:1192_291
GuaA	strain239	1	0.0503935	0.0708535	0.288764	GuaA_FL_A1	GuaA_FL_A1_M01012:82:000000000-AKF65:1:1101:8736:3734_291
GuaA	strain240	1	0.219579	0.308729	0.288764	GuaA_FL_A1	GuaA_FL_A1_M01012:82:000000000-AKF65:1:1101:21485:1167_291
GuaA	strain241	1	0.05244	0.0737308	0.288764	GuaA_FL_A1	GuaA_FL_A1_M01012:82:000000000-AKF65:1:1101:15079:1278_291
GuaA	strain242	1	0.064758	0.0910499	0.288764	GuaA_FL_A1	GuaA_FL_A1_M01012:82:000000000-AKF65:1:1101:20171:2316_291
GuaA	strain243	1	0.174046	0.244709	0.288764	GuaA_FL_A1	GuaA_FL_A1_M01012:82:000000000-AKF65:1:1101:20483:1087_291
GuaA	strain244	1	0.10159	0.139598	0.27227	GuaA_FL_A6	GuaA_FL_A6_M01012:82:000000000-AKF65:1:1101:14982:1028_331
GuaA	strain245	1	0.0196368	0.0266093	0.262031	GuaA_FL_A4	GuaA_FL_A4_M01012:82:000000000-AKF65:1:1101:3588:6617_315
GuaA	strain246	1	0.0146262	0.0198196	0.262031	GuaA_FL_A4	GuaA_FL_A4_M01012:82:000000000-AKF65:1:1101:23590:3344_315
GuaA	strain247	1	0.139558	0.189111	0.262031	GuaA_FL_A4	GuaA_FL_A4_M01012:82:000000000-AKF65:1:1101:13394:4543_315
GuaA	strain248	1	0.0254587	0.0344984	0.262031	GuaA_FL_A4	GuaA_FL_A4_M01012:82:000000000-AKF65:1:1101:5555:7209_315
GuaA	strain249	1	0.0689318	0.0934075	0.262031	GuaA_FL_A4	GuaA_FL_A4_M01012:82:000000000-AKF65:1:1101:12048:5289_315
GuaA	strain250	1	0.0465033	0.0630153	0.262031	GuaA_FL_A4	GuaA_FL_A4_M01012:82:000000000-AKF65:1:1101:11554:6927_315
GuaA	strain251	1	0.109828	0.148825	0.262031	GuaA_FL_A4	GuaA_FL_A4_M01012:82:000000000-AKF65:1:1101:20628:5100_315
GuaA	strain252	1	0.0118909	0.0171528	0.306769	GuaA_UT-feral_F1	GuaA_UT-feral_F1_M01012:82:000000000-AKF65:1:1101:10518:4709_290
GuaA	strain253	1	0.101569	0.146515	0.306769	GuaA_UT-feral_F1	GuaA_UT-feral_F1_M01012:82:000000000-AKF65:1:1101:11922:3663_290
GuaA	strain254	1	0.183501	0.264703	0.306769	GuaA_UT-feral_F1	GuaA_UT-feral_F1_M01012:82:000000000-AKF65:1:1101:22499:3781_290
GuaA	strain255	1	0.268547	0.387384	0.306769	GuaA_UT-feral_F1	GuaA_UT-feral_F1_M01012:82:000000000-AKF65:1:1101:13934:3729_290
GuaA	strain256	1	0.0130319	0.0223698	0.417434	GuaA_UT-feral_F7	GuaA_UT-feral_F7_M01012:82:000000000-AKF65:1:1101:10389:2189_322
GuaA	strain257	1	0.0167837	0.02881	0.417434	GuaA_UT-feral_F7	GuaA_UT-feral_F7_M01012:82:000000000-AKF65:1:1101:16797:3465_322
GuaA	strain258	1	0.0240218	0.0412345	0.417434	GuaA_UT-feral_F7	GuaA_UT-feral_F7_M01012:82:000000000-AKF65:1:1101:14877:3504_322
GuaA	strain259	1	0.0114382	0.0196341	0.417434	GuaA_UT-feral_F7	GuaA_UT-feral_F7_M01012:82:000000000-AKF65:1:1101:12200:5176_322
GuaA	strain260	1	0.0138728	0.022758	0.390421	GuaA_UT-feral_F6	GuaA_UT-feral_F6_M01012:82:000000000-AKF65:1:1101:11614:4343_314
GuaA	strain261	1	0.0101695	0.0166829	0.390421	GuaA_UT-feral_F6	GuaA_UT-feral_F6_M01012:82:000000000-AKF65:1:1101:23396:3570_314
GuaA	strain262	1	0.0836902	0.1681	0.502141	GuaA_UT-feral_F5	GuaA_UT-feral_F5_M01012:82:000000000-AKF65:1:1101:24824:6316_306
GuaA	strain263	1	0.11634	0.233681	0.502141	GuaA_UT-feral_F5	GuaA_UT-feral_F5_M01012:82:000000000-AKF65:1:1101:16643:6015_306
GuaA	strain264	1	0.0122119	0.0202474	0.396863	GuaA_T_D7_281	GuaA_T_D7_281_M03745:17:000000000-B5YWL:1:1101:6373:3939_281
GuaA	strain265	1	0.226594	0.362668	0.375201	GuaA_UT-feral_F8	GuaA_UT-feral_F8_M01012:82:000000000-AKF65:1:1101:23207:4695_330
GuaA	strain266	1	0.0130082	0.0208198	0.375201	GuaA_UT-feral_F8	GuaA_UT-feral_F8_M01012:82:000000000-AKF65:1:1101:20731:11664_330
GuaA	strain267	1	0.291411	0.466408	0.375201	GuaA_UT-feral_F8	GuaA_UT-feral_F8_M01012:82:000000000-AKF65:1:1101:6493:4934_330
GuaA	strain268	1	0.0108503	0.0173661	0.375201	GuaA_UT-feral_F8	GuaA_UT-feral_F8_M01012:82:000000000-AKF65:1:1101:22248:4191_330
GuaA	strain269	1	0.0328767	0.0526196	0.375201	GuaA_UT-feral_F8	GuaA_UT-feral_F8_M01012:82:000000000-AKF65:1:1101:14511:7580_330
GuaA	strain270	1	0.0272174	0.0435618	0.375201	GuaA_UT-feral_F8	GuaA_UT-feral_F8_M01012:82:000000000-AKF65:1:1101:13153:6741_330
GuaA	strain271	1	0.0115425	0.0184739	0.375201	GuaA_UT-feral_F8	GuaA_UT-feral_F8_M01012:82:000000000-AKF65:1:1101:14786:1492_330
GuaA	strain272	1	0.374117	0.503284	0.256649	GuaA_T_D7_285	GuaA_T_D7_285_M03745:17:000000000-B5YWL:1:1101:22068:1796_285
GuaA	strain273	1	0.029339	0.0394685	0.256649	GuaA_T_D7_285	GuaA_T_D7_285_M03745:17:000000000-B5YWL:1:1101:20235:1765_285
GuaA	strain274	1	0.301219	0.405218	0.256649	GuaA_T_D7_285	GuaA_T_D7_285_M03745:17:000000000-B5YWL:1:1101:12799:1838_285
GuaA	strain275	1	0.0386761	0.0520294	0.256649	GuaA_T_D7_285	GuaA_T_D7_285_M03745:17:000000000-B5YWL:1:1101:9111:2055_285
GuaA	strain276	1	0.0121743	0.0201392	0.395493	GuaA_T_D7_287	GuaA_T_D7_287_M03745:17:000000000-B5YWL:1:1101:24318:4678_287
GuaA	strain277	1	0.0108491	0.0221066	0.50924	GuaA_T_D0_219	GuaA_T_D0_219_M03745:17:000000000-B5YWL:1:1101:12299:4819_219
GuaA	strain278	1	0.0377774	0.0553675	0.317698	GuaA_T_D0_212	GuaA_T_D0_212_M03745:17:000000000-B5YWL:1:1101:22376:4195_212
GuaA	strain279	1	0.337742	0.495003	0.317698	GuaA_T_D0_212	GuaA_T_D0_212_M03745:17:000000000-B5YWL:1:1101:23588:3995_212
GuaA	strain280	1	0.0302714	0.0443665	0.317698	GuaA_T_D0_212	GuaA_T_D0_212_M03745:17:000000000-B5YWL:1:1101:8212:4470_212
GuaA	strain281	1	0.276512	0.405263	0.317698	GuaA_T_D0_212	GuaA_T_D0_212_M03745:17:000000000-B5YWL:1:1101:13890:4085_212
GuaA	strain282	1	0.0363131	0.0729703	0.502357	GuaA_TN-sick_17B	GuaA_TN-sick_17B_M01012:82:000000000-AKF65:1:1101:25605:6393_371
GuaA	strain283	1	0.0288819	0.0580374	0.502357	GuaA_TN-sick_17B	GuaA_TN-sick_17B_M01012:82:000000000-AKF65:1:1101:17061:2830_371
GuaA	strain284	1	0.0312549	0.0628059	0.502357	GuaA_TN-sick_17B	GuaA_TN-sick_17B_M01012:82:000000000-AKF65:1:1101:11399:4295_371
GuaA	strain285	1	0.0416211	0.0836366	0.502357	GuaA_TN-sick_17B	GuaA_TN-sick_17B_M01012:82:000000000-AKF65:1:1101:17671:2785_371
GuaA	strain286	1	0.0146156	0.0220413	0.336901	GuaA_UT-feral_F11	GuaA_UT-feral_F11_M01012:82:000000000-AKF65:1:1101:14025:2252_354
GuaA	strain287	1	0.017647	0.0266129	0.336901	GuaA_UT-feral_F11	GuaA_UT-feral_F11_M01012:82:000000000-AKF65:1:1101:18494:4903_354
GuaA	strain288	1	0.0466999	0.0822235	0.432037	GuaA_C_D5_250	GuaA_C_D5_250_M03745:17:000000000-B5YWL:1:1101:12726:1879_250
GuaA	strain289	1	0.0366313	0.064496	0.432037	GuaA_C_D5_250	GuaA_C_D5_250_M03745:17:000000000-B5YWL:1:1101:15018:1935_250
GuaA	strain290	1	0.0459521	0.120343	0.618158	GuaA_C_D5_251	GuaA_C_D5_251_M03745:17:000000000-B5YWL:1:1101:8124:2855_251
GuaA	strain291	1	0.0104884	0.0274678	0.618158	GuaA_C_D5_251	GuaA_C_D5_251_M03745:17:000000000-B5YWL:1:1101:24144:16593_251
GuaA	strain292	1	0.0328417	0.0860086	0.618158	GuaA_C_D5_251	GuaA_C_D5_251_M03745:17:000000000-B5YWL:1:1101:20534:2007_251
GuaA	strain293	1	0.0397534	0.0667173	0.404151	GuaA_C_D5_252	GuaA_C_D5_252_M03745:17:000000000-B5YWL:1:1101:14211:5534_252
GuaA	strain294	1	0.199135	0.334203	0.404151	GuaA_C_D5_252	GuaA_C_D5_252_M03745:17:000000000-B5YWL:1:1101:24423:3669_252
GuaA	strain295	1	0.269792	0.452785	0.404151	GuaA_C_D5_252	GuaA_C_D5_252_M03745:17:000000000-B5YWL:1:1101:5933:3764_252
GuaA	strain296	1	0.0443621	0.0744519	0.404151	GuaA_C_D5_252	GuaA_C_D5_252_M03745:17:000000000-B5YWL:1:1101:13177:3872_252
GuaA	strain297	1	0.0129355	0.0201172	0.356992	GuaA_TN-sick_16B	GuaA_TN-sick_16B_M01012:82:000000000-AKF65:1:1101:11216:5871_363
GuaA	strain298	1	0.326007	0.507003	0.356992	GuaA_TN-sick_16B	GuaA_TN-sick_16B_M01012:82:000000000-AKF65:1:1101:8850:3584_363
GuaA	strain299	1	0.0172773	0.0268694	0.356992	GuaA_TN-sick_16B	GuaA_TN-sick_16B_M01012:82:000000000-AKF65:1:1101:12948:3978_363
GuaA	strain300	1	0.264254	0.410965	0.356992	GuaA_TN-sick_16B	GuaA_TN-sick_16B_M01012:82:000000000-AKF65:1:1101:8706:3760_363
GuaA	strain301	1	0.0352799	0.0541672	0.348685	GuaA_C_D5_255	GuaA_C_D5_255_M03745:17:000000000-B5YWL:1:1101:7174:2324_255
GuaA	strain302	1	0.263416	0.404438	0.348685	GuaA_C_D5_255	GuaA_C_D5_255_M03745:17:000000000-B5YWL:1:1101:17055:1751_255
GuaA	strain303	1	0.0406799	0.0624581	0.348685	GuaA_C_D5_255	GuaA_C_D5_255_M03745:17:000000000-B5YWL:1:1101:6771:3312_255
GuaA	strain304	1	0.0426856	0.0655375	0.348685	GuaA_C_D5_255	GuaA_C_D5_255_M03745:17:000000000-B5YWL:1:1101:10836:2977_255
GuaA	strain305	1	0.214919	0.329977	0.348685	GuaA_C_D5_255	GuaA_C_D5_255_M03745:17:000000000-B5YWL:1:1101:10663:2230_255
GuaA	strain306	1	0.0543341	0.0834222	0.348685	GuaA_C_D5_255	GuaA_C_D5_255_M03745:17:000000000-B5YWL:1:1101:23273:2649_255
GuaA	strain307	1	0.0136484	0.0195955	0.303491	GuaA_C_D5_256	GuaA_C_D5_256_M03745:17:000000000-B5YWL:1:1101:15969:4440_256
GuaA	strain308	1	0.0117542	0.0199109	0.409661	GuaA_C_D3_238	GuaA_C_D3_238_M03745:17:000000000-B5YWL:1:1101:6507:3987_238
GuaA	strain309	1	0.0100184	0.0169705	0.409661	GuaA_C_D3_238	GuaA_C_D3_238_M03745:17:000000000-B5YWL:1:1101:20133:6329_238
GuaA	strain310	1	0.0136388	0.0231034	0.409661	GuaA_C_D3_238	GuaA_C_D3_238_M03745:17:000000000-B5YWL:1:1101:18735:5478_238
GuaA	strain311	1	0.0113723	0.0169077	0.327388	GuaA_C_D7_278	GuaA_C_D7_278_M03745:17:000000000-B5YWL:1:1101:22024:2412_278
GuaA	strain312	1	0.0120126	0.0178596	0.327388	GuaA_C_D7_278	GuaA_C_D7_278_M03745:17:000000000-B5YWL:1:1101:24044:2722_278
GuaA	strain313	1	0.0248788	0.0369884	0.327388	GuaA_C_D7_278	GuaA_C_D7_278_M03745:17:000000000-B5YWL:1:1101:12464:8225_278
GuaA	strain314	1	0.0143907	0.0213952	0.327388	GuaA_C_D7_278	GuaA_C_D7_278_M03745:17:000000000-B5YWL:1:1101:24500:7798_278
GuaA	strain315	1	0.0141773	0.0210779	0.327388	GuaA_C_D7_278	GuaA_C_D7_278_M03745:17:000000000-B5YWL:1:1101:6139:5001_278
GuaA	strain316	1	0.0199396	0.0296451	0.327388	GuaA_C_D7_278	GuaA_C_D7_278_M03745:17:000000000-B5YWL:1:1101:22393:3079_278
GuaA	strain317	1	0.0114022	0.0186664	0.389163	GuaA_C_D7_279	GuaA_C_D7_279_M03745:17:000000000-B5YWL:1:1101:20234:3506_279
GuaA	strain318	1	0.0478255	0.077654	0.38412	GuaA_C_D7_274	GuaA_C_D7_274_M03745:17:000000000-B5YWL:1:1101:20357:2497_274
GuaA	strain319	1	0.0104829	0.017021	0.38412	GuaA_C_D7_274	GuaA_C_D7_274_M03745:17:000000000-B5YWL:1:1101:18038:10972_274
GuaA	strain320	1	0.0120827	0.0196186	0.38412	GuaA_C_D7_274	GuaA_C_D7_274_M03745:17:000000000-B5YWL:1:1101:11110:2548_274
GuaA	strain321	1	0.0119804	0.0223055	0.462895	GuaA_C_D7_276	GuaA_C_D7_276_M03745:17:000000000-B5YWL:1:1101:7756:3159_276
GuaA	strain322	1	0.0103453	0.0192612	0.462895	GuaA_C_D7_276	GuaA_C_D7_276_M03745:17:000000000-B5YWL:1:1101:15823:2424_276
GuaA	strain323	1	0.0116659	0.02172	0.462895	GuaA_C_D7_276	GuaA_C_D7_276_M03745:17:000000000-B5YWL:1:1101:27044:7263_276
GuaA	strain324	1	0.011037	0.0205491	0.462895	GuaA_C_D7_276	GuaA_C_D7_276_M03745:17:000000000-B5YWL:1:1101:12566:7875_276
GuaA	strain325	1	0.0120433	0.0224226	0.462895	GuaA_C_D7_276	GuaA_C_D7_276_M03745:17:000000000-B5YWL:1:1101:17326:4559_276
GuaA	strain326	1	0.0158481	0.0295065	0.462895	GuaA_C_D7_276	GuaA_C_D7_276_M03745:17:000000000-B5YWL:1:1101:9104:1980_276
GuaA	strain327	1	0.0120118	0.022364	0.462895	GuaA_C_D7_276	GuaA_C_D7_276_M03745:17:000000000-B5YWL:1:1101:14934:3198_276
GuaA	strain328	1	0.0238476	0.0485754	0.509059	GuaA_C_D7_277	GuaA_C_D7_277_M03745:17:000000000-B5YWL:1:1101:15319:5879_277
GuaA	strain329	1	0.0206034	0.041967	0.509059	GuaA_C_D7_277	GuaA_C_D7_277_M03745:17:000000000-B5YWL:1:1101:16612:5954_277
GuaA	strain330	1	0.0448763	0.120748	0.628346	GuaA_TN_31	GuaA_TN_31_M01012:82:000000000-AKF65:1:1101:18446:4405_309
GuaA	strain331	1	0.0317646	0.0854683	0.628346	GuaA_TN_31	GuaA_TN_31_M01012:82:000000000-AKF65:1:1101:19069:4487_309
GuaA	strain332	1	0.0334816	0.0900882	0.628346	GuaA_TN_31	GuaA_TN_31_M01012:82:000000000-AKF65:1:1101:8252:2663_309
GuaA	strain333	1	0.0275501	0.0741285	0.628346	GuaA_TN_31	GuaA_TN_31_M01012:82:000000000-AKF65:1:1101:12264:1481_309
GuaA	strain334	1	0.0121863	0.0227667	0.46473	GuaA_TN_35	GuaA_TN_35_M01012:82:000000000-AKF65:1:1101:21317:1637_332
GuaA	strain335	1	0.0116178	0.0217045	0.46473	GuaA_TN_35	GuaA_TN_35_M01012:82:000000000-AKF65:1:1101:7745:1955_332
GuaA	strain336	1	0.0133235	0.0248911	0.46473	GuaA_TN_35	GuaA_TN_35_M01012:82:000000000-AKF65:1:1101:10078:10247_332
GuaA	strain337	1	0.0208286	0.0389123	0.46473	GuaA_TN_35	GuaA_TN_35_M01012:82:000000000-AKF65:1:1101:9827:1284_332
GuaA	strain338	1	0.0139679	0.026095	0.46473	GuaA_TN_35	GuaA_TN_35_M01012:82:000000000-AKF65:1:1101:12913:3375_332
GuaA	strain339	1	0.174304	0.325638	0.46473	GuaA_TN_35	GuaA_TN_35_M01012:82:000000000-AKF65:1:1101:12757:1251_332
GuaA	strain340	1	0.0158631	0.0296357	0.46473	GuaA_TN_35	GuaA_TN_35_M01012:82:000000000-AKF65:1:1101:9474:2804_332
GuaA	strain341	1	0.0101794	0.0216882	0.530646	GuaA_TN-sick_9B	GuaA_TN-sick_9B_M01012:82:000000000-AKF65:1:1101:7287:3884_378
GuaA	strain342	1	0.0141431	0.0301332	0.530646	GuaA_TN-sick_9B	GuaA_TN-sick_9B_M01012:82:000000000-AKF65:1:1101:5671:4440_378
GuaA	strain343	1	0.0116568	0.0248359	0.530646	GuaA_TN-sick_9B	GuaA_TN-sick_9B_M01012:82:000000000-AKF65:1:1101:19313:4023_378
GuaA	strain344	1	0.0111746	0.0181649	0.384822	GuaA_C_D3_229	GuaA_C_D3_229_M03745:17:000000000-B5YWL:1:1101:17331:2739_229
GuaA	strain345	1	0.0131979	0.0210339	0.372539	GuaA_C_D3_228	GuaA_C_D3_228_M03745:17:000000000-B5YWL:1:1101:18417:4610_228
GuaA	strain346	1	0.0148055	0.0331006	0.552712	GuaA_C_D3_226	GuaA_C_D3_226_M03745:17:000000000-B5YWL:1:1101:19516:6331_226
GuaA	strain347	1	0.0108183	0.0241865	0.552712	GuaA_C_D3_226	GuaA_C_D3_226_M03745:17:000000000-B5YWL:1:1101:10342:5177_226
GuaA	strain348	1	0.0312998	0.0485995	0.355965	GuaA_C_D3_225	GuaA_C_D3_225_M03745:17:000000000-B5YWL:1:1101:17075:5056_225
GuaA	strain349	1	0.0255074	0.0396056	0.355965	GuaA_C_D3_225	GuaA_C_D3_225_M03745:17:000000000-B5YWL:1:1101:10634:3875_225
GuaA	strain350	1	0.0182002	0.0284183	0.359563	GuaA_T_D0_220	GuaA_T_D0_220_M03745:17:000000000-B5YWL:1:1101:11664:3511_220
GuaA	strain351	1	0.0103953	0.0162315	0.359563	GuaA_T_D0_220	GuaA_T_D0_220_M03745:17:000000000-B5YWL:1:1101:19550:5720_220
GuaA	strain352	1	0.011741	0.0183327	0.359563	GuaA_T_D0_220	GuaA_T_D0_220_M03745:17:000000000-B5YWL:1:1101:14056:3110_220
GuaA	strain353	1	0.0155761	0.0243211	0.359563	GuaA_T_D0_220	GuaA_T_D0_220_M03745:17:000000000-B5YWL:1:1101:16387:2020_220
GuaA	strain354	1	0.0311205	0.0465539	0.331517	GuaA_T_D0_224	GuaA_T_D0_224_M03745:17:000000000-B5YWL:1:1101:28190:7034_224
GuaA	strain355	1	0.0142767	0.0213569	0.331517	GuaA_T_D0_224	GuaA_T_D0_224_M03745:17:000000000-B5YWL:1:1101:6795:3009_224
GuaA	strain356	1	0.0208071	0.0311258	0.331517	GuaA_T_D0_224	GuaA_T_D0_224_M03745:17:000000000-B5YWL:1:1101:7202:2186_224
GuaA	strain357	1	0.026797	0.0400862	0.331517	GuaA_T_D0_224	GuaA_T_D0_224_M03745:17:000000000-B5YWL:1:1101:8029:1933_224
GuaA	strain358	1	0.025289	0.0461724	0.452292	GuaA_C_D7_267	GuaA_C_D7_267_M03745:17:000000000-B5YWL:1:1101:18789:2058_267
GuaA	strain359	1	0.0108986	0.0198986	0.452292	GuaA_C_D7_267	GuaA_C_D7_267_M03745:17:000000000-B5YWL:1:1101:26053:6931_267
GuaA	strain360	1	0.028913	0.0527892	0.452292	GuaA_C_D7_267	GuaA_C_D7_267_M03745:17:000000000-B5YWL:1:1101:11367:2599_267
GuaA	strain361	1	0.0109251	0.0199469	0.452292	GuaA_C_D7_267	GuaA_C_D7_267_M03745:17:000000000-B5YWL:1:1101:8746:4644_267
GuaA	strain362	1	0.0121655	0.0222558	0.453378	GuaA_TN-sick_19B	GuaA_TN-sick_19B_M01012:82:000000000-AKF65:1:1101:9268:8372_292
GuaA	strain363	1	0.0105641	0.0193262	0.453378	GuaA_TN-sick_19B	GuaA_TN-sick_19B_M01012:82:000000000-AKF65:1:1101:27751:6823_292
GuaA	strain364	1	0.0162796	0.025676	0.36596	GuaA_TN-sick_10B	GuaA_TN-sick_10B_M01012:82:000000000-AKF65:1:1101:14536:4473_355
GuaA	strain365	1	0.0118928	0.0187571	0.36596	GuaA_TN-sick_10B	GuaA_TN-sick_10B_M01012:82:000000000-AKF65:1:1101:22420:4627_355
GuaA	strain366	1	0.0212299	0.0334836	0.36596	GuaA_TN-sick_10B	GuaA_TN-sick_10B_M01012:82:000000000-AKF65:1:1101:20895:4713_355
GuaA	strain367	1	0.0102427	0.0161546	0.36596	GuaA_TN-sick_10B	GuaA_TN-sick_10B_M01012:82:000000000-AKF65:1:1101:4083:6170_355
GuaA	strain368	1	0.0109413	0.0175884	0.377929	GuaA_C_D0_202	GuaA_C_D0_202_M03745:17:000000000-B5YWL:1:1101:24071:2299_202
GuaA	strain369	1	0.0150138	0.0241352	0.377929	GuaA_C_D0_202	GuaA_C_D0_202_M03745:17:000000000-B5YWL:1:1101:24819:4266_202
GuaA	strain370	1	0.0527759	0.0737249	0.284151	GuaA_C_D0_200	GuaA_C_D0_200_M03745:17:000000000-B5YWL:1:1101:21270:3103_200
GuaA	strain371	1	0.0415435	0.0580338	0.284151	GuaA_C_D0_200	GuaA_C_D0_200_M03745:17:000000000-B5YWL:1:1101:15500:2222_200
GuaA	strain372	1	0.0101255	0.0189248	0.464964	GuaA_C_D0_206	GuaA_C_D0_206_M03745:17:000000000-B5YWL:1:1101:8102:2395_206
GuaA	strain373	1	0.0110793	0.0207076	0.464964	GuaA_C_D0_206	GuaA_C_D0_206_M03745:17:000000000-B5YWL:1:1101:14371:11906_206
GuaA	strain374	1	0.0151148	0.0282501	0.464964	GuaA_C_D0_206	GuaA_C_D0_206_M03745:17:000000000-B5YWL:1:1101:7021:10180_206
GuaA	strain375	1	0.0131562	0.0185777	0.291824	GuaA_vanco_V1	GuaA_vanco_V1_M01012:82:000000000-AKF65:1:1101:4993:9040_348
GuaA	strain376	1	0.0154895	0.0218725	0.291824	GuaA_vanco_V1	GuaA_vanco_V1_M01012:82:000000000-AKF65:1:1101:9877:4719_348
GuaA	strain377	1	0.0233722	0.0331208	0.294334	GuaA_TN-sick_18B	GuaA_TN-sick_18B_M01012:82:000000000-AKF65:1:1101:22526:5567_379
GuaA	strain378	1	0.0109132	0.015465	0.294334	GuaA_TN-sick_18B	GuaA_TN-sick_18B_M01012:82:000000000-AKF65:1:1101:7550:6249_379
GuaA	strain379	1	0.013209	0.0187185	0.294334	GuaA_TN-sick_18B	GuaA_TN-sick_18B_M01012:82:000000000-AKF65:1:1101:16728:6500_379
GuaA	strain380	1	0.0198212	0.0280887	0.294334	GuaA_TN-sick_18B	GuaA_TN-sick_18B_M01012:82:000000000-AKF65:1:1101:11374:4367_379
GuaA	strain381	1	0.0263697	0.0590849	0.553698	GuaA_vanco_V5	GuaA_vanco_V5_M01012:82:000000000-AKF65:1:1101:9352:6026_310
GuaA	strain382	1	0.0239905	0.0537539	0.553698	GuaA_vanco_V5	GuaA_vanco_V5_M01012:82:000000000-AKF65:1:1101:15497:11677_310
GuaA	strain383	1	0.0101117	0.0226566	0.553698	GuaA_vanco_V5	GuaA_vanco_V5_M01012:82:000000000-AKF65:1:1101:14288:13729_310
GuaA	strain384	1	0.0131269	0.0200572	0.345525	GuaA_vanco_V4	GuaA_vanco_V4_M01012:82:000000000-AKF65:1:1101:19367:2309_372
GuaA	strain385	1	0.345468	0.527855	0.345525	GuaA_vanco_V4	GuaA_vanco_V4_M01012:82:000000000-AKF65:1:1101:10306:1355_372
GuaA	strain386	1	0.279465	0.427006	0.345525	GuaA_vanco_V4	GuaA_vanco_V4_M01012:82:000000000-AKF65:1:1101:17166:1300_372
GuaA	strain387	1	0.0164158	0.0250823	0.345525	GuaA_vanco_V4	GuaA_vanco_V4_M01012:82:000000000-AKF65:1:1101:20382:2630_372
PflA	strain001	25	0.0676831	0.164013	0.587331	PflA_T_D5_173	PflA_T_D5_173_M03745:17:000000000-B5YWL:1:1101:21098:1854_173
PflA	strain001	25	0.0152839	0.0317635	0.518822	PflA_UT-feral_F6	PflA_UT-feral_F6_M01012:82:000000000-AKF65:1:1101:24354:5490_221
PflA	strain001	25	0.0358794	0.0914213	0.607538	PflA_C_D3_140	PflA_C_D3_140_M03745:17:000000000-B5YWL:1:1101:15319:4098_140
PflA	strain001	25	0.0206327	0.0828729	0.751032	PflA_C_D7_387	PflA_C_D7_387_M03745:17:000000000-B5YWL:1:1102:14083:3890_387
PflA	strain001	25	0.0385165	0.0919871	0.581283	PflA_C_D0_108	PflA_C_D0_108_M03745:17:000000000-B5YWL:1:1101:5398:4697_108
PflA	strain001	25	0.0424228	0.0938687	0.548062	PflA_C_D0_100	PflA_C_D0_100_M03745:17:000000000-B5YWL:1:1101:16567:4182_100
PflA	strain001	25	0.0297226	0.130778	0.772724	PflA_C_D1_103	PflA_C_D1_103_M03745:17:000000000-B5YWL:1:1101:15053:3717_103
PflA	strain001	25	0.0182074	0.0556858	0.673034	PflA_C_D0_106	PflA_C_D0_106_M03745:17:000000000-B5YWL:1:1101:13544:7019_106
PflA	strain001	25	0.0392504	0.0581488	0.325	PflA_T_D3_142	PflA_T_D3_142_M03745:17:000000000-B5YWL:1:1101:18156:2957_142
PflA	strain001	25	0.0471008	0.0964856	0.511836	PflA_T_D3_141	PflA_T_D3_141_M03745:17:000000000-B5YWL:1:1101:8124:3460_141
PflA	strain001	25	0.0288181	0.043057	0.330699	PflA_T_D3_147	PflA_T_D3_147_M03745:17:000000000-B5YWL:1:1101:14116:3103_147
PflA	strain001	25	0.0510676	0.18086	0.71764	PflA_T_D3_145	PflA_T_D3_145_M03745:17:000000000-B5YWL:1:1101:14288:3782_145
PflA	strain001	25	0.0761834	0.275937	0.72391	PflA_T_D7_396	PflA_T_D7_396_M03745:17:000000000-B5YWL:1:1101:20922:1994_396
PflA	strain001	25	0.0430206	0.0552424	0.221239	PflA_T_D3_152	PflA_T_D3_152_M03745:17:000000000-B5YWL:1:1101:11816:2583_152
PflA	strain001	25	0.0625913	0.0963931	0.350666	PflA_T_D5_174	PflA_T_D5_174_M03745:17:000000000-B5YWL:1:1101:22187:2277_174
PflA	strain001	25	0.0206392	0.0911024	0.773451	PflA_T_D5_175	PflA_T_D5_175_M03745:17:000000000-B5YWL:1:1101:7277:2874_175
PflA	strain001	25	0.0507998	0.146259	0.652673	PflA_T_D7_395	PflA_T_D7_395_M03745:17:000000000-B5YWL:1:1101:10973:2567_395
PflA	strain001	25	0.0244272	0.0889379	0.725346	PflA_C_D5_164	PflA_C_D5_164_M03745:17:000000000-B5YWL:1:1101:19952:4313_164
PflA	strain001	25	0.0372815	0.0981654	0.620218	PflA_C_D3_136	PflA_C_D3_136_M03745:17:000000000-B5YWL:1:1101:10884:1948_136
PflA	strain001	25	0.0127776	0.0980467	0.869678	PflA_C_D5_163	PflA_C_D5_163_M03745:17:000000000-B5YWL:1:1101:10408:11998_163
PflA	strain001	25	0.0246388	0.0774767	0.681984	PflA_T_D0_113	PflA_T_D0_113_M03745:17:000000000-B5YWL:1:1101:19892:2294_113
PflA	strain001	25	0.0644169	0.105574	0.389841	PflA_T_D7_390	PflA_T_D7_390_M03745:17:000000000-B5YWL:1:1101:11368:4672_390
PflA	strain001	25	0.0530726	0.0806441	0.341891	PflA_C_D5_155	PflA_C_D5_155_M03745:17:000000000-B5YWL:1:1101:9351:2826_155
PflA	strain001	25	0.0399868	0.0890957	0.551192	PflA_UT-feral_F11	PflA_UT-feral_F11_M01012:82:000000000-AKF65:1:1101:16461:3578_261
PflA	strain001	25	0.0165424	0.11688	0.858467	PflA_FL_A11	PflA_FL_A11_M01012:82:000000000-AKF65:1:1101:11667:1091_329
PflA	strain002	25	0.0628817	0.152378	0.587331	PflA_T_D5_173	PflA_T_D5_173_M03745:17:000000000-B5YWL:1:1101:23695:3206_173
PflA	strain002	25	0.0106734	0.0221818	0.518822	PflA_UT-feral_F6	PflA_UT-feral_F6_M01012:82:000000000-AKF65:1:1101:20106:4023_221
PflA	strain002	25	0.0301508	0.0768246	0.607538	PflA_C_D3_140	PflA_C_D3_140_M03745:17:000000000-B5YWL:1:1101:17244:2524_140
PflA	strain002	25	0.0275103	0.110497	0.751032	PflA_C_D7_387	PflA_C_D7_387_M03745:17:000000000-B5YWL:1:1101:15878:14336_387
PflA	strain002	25	0.0349056	0.0833633	0.581283	PflA_C_D0_108	PflA_C_D0_108_M03745:17:000000000-B5YWL:1:1101:20384:5050_108
PflA	strain002	25	0.03579	0.0791924	0.548062	PflA_C_D0_100	PflA_C_D0_100_M03745:17:000000000-B5YWL:1:1101:17093:1788_100
PflA	strain002	25	0.0227402	0.100056	0.772724	PflA_C_D1_103	PflA_C_D1_103_M03745:17:000000000-B5YWL:1:1101:7933:2336_103
PflA	strain002	25	0.0152048	0.0465025	0.673034	PflA_C_D0_106	PflA_C_D0_106_M03745:17:000000000-B5YWL:1:1101:7239:13353_106
PflA	strain002	25	0.0301071	0.0446031	0.325	PflA_T_D3_142	PflA_T_D3_142_M03745:17:000000000-B5YWL:1:1101:18563:5763_142
PflA	strain002	25	0.0361141	0.0739794	0.511836	PflA_T_D3_141	PflA_T_D3_141_M03745:17:000000000-B5YWL:1:1101:19275:2288_141
PflA	strain002	25	0.0205721	0.0307367	0.330699	PflA_T_D3_147	PflA_T_D3_147_M03745:17:000000000-B5YWL:1:1101:26772:5299_147
PflA	strain002	25	0.041147	0.145725	0.71764	PflA_T_D3_145	PflA_T_D3_145_M03745:17:000000000-B5YWL:1:1101:9088:4664_145
PflA	strain002	25	0.0374219	0.0480531	0.221239	PflA_T_D3_152	PflA_T_D3_152_M03745:17:000000000-B5YWL:1:1101:10961:1995_152
PflA	strain002	25	0.0606024	0.09333	0.350666	PflA_T_D5_174	PflA_T_D5_174_M03745:17:000000000-B5YWL:1:1101:14976:3007_174
PflA	strain002	25	0.0198685	0.0877006	0.773451	PflA_T_D5_175	PflA_T_D5_175_M03745:17:000000000-B5YWL:1:1101:15635:1766_175
PflA	strain002	25	0.0461178	0.132779	0.652673	PflA_T_D7_395	PflA_T_D7_395_M03745:17:000000000-B5YWL:1:1101:24956:3063_395
PflA	strain002	25	0.0454493	0.1019	0.553982	PflA_T_D5_178	PflA_T_D5_178_M03745:17:000000000-B5YWL:1:1101:24453:2950_178
PflA	strain002	25	0.0221056	0.0804851	0.725346	PflA_C_D5_164	PflA_C_D5_164_M03745:17:000000000-B5YWL:1:1101:23930:7353_164
PflA	strain002	25	0.0294585	0.0775668	0.620218	PflA_C_D3_136	PflA_C_D3_136_M03745:17:000000000-B5YWL:1:1101:20010:2567_136
PflA	strain002	25	0.0101323	0.077748	0.869678	PflA_C_D5_163	PflA_C_D5_163_M03745:17:000000000-B5YWL:1:1101:19415:5135_163
PflA	strain002	25	0.0187026	0.0588103	0.681984	PflA_T_D0_113	PflA_T_D0_113_M03745:17:000000000-B5YWL:1:1101:13742:3178_113
PflA	strain002	25	0.0691625	0.113352	0.389841	PflA_T_D7_390	PflA_T_D7_390_M03745:17:000000000-B5YWL:1:1101:16745:3647_390
PflA	strain002	25	0.0415891	0.0631948	0.341891	PflA_C_D5_155	PflA_C_D5_155_M03745:17:000000000-B5YWL:1:1101:13036:2358_155
PflA	strain002	25	0.0298908	0.0666005	0.551192	PflA_UT-feral_F11	PflA_UT-feral_F11_M01012:82:000000000-AKF65:1:1101:17263:3639_261
PflA	strain002	25	0.0153841	0.108696	0.858467	PflA_FL_A11	PflA_FL_A11_M01012:82:000000000-AKF65:1:1101:18074:9200_329
PflA	strain003	25	0.0532789	0.129108	0.587331	PflA_T_D5_173	PflA_T_D5_173_M03745:17:000000000-B5YWL:1:1101:10829:2573_173
PflA	strain003	25	0.0124715	0.0259187	0.518822	PflA_UT-feral_F6	PflA_UT-feral_F6_M01012:82:000000000-AKF65:1:1101:20907:4542_221
PflA	strain003	25	0.0305528	0.0778489	0.607538	PflA_C_D3_140	PflA_C_D3_140_M03745:17:000000000-B5YWL:1:1101:14984:4382_140
PflA	strain003	25	0.025447	0.10221	0.751032	PflA_C_D7_387	PflA_C_D7_387_M03745:17:000000000-B5YWL:1:1103:8532:5787_387
PflA	strain003	25	0.0315203	0.0752785	0.581283	PflA_C_D0_108	PflA_C_D0_108_M03745:17:000000000-B5YWL:1:1101:26155:4385_108
PflA	strain003	25	0.0352177	0.0779259	0.548062	PflA_C_D0_100	PflA_C_D0_100_M03745:17:000000000-B5YWL:1:1101:23250:4132_100
PflA	strain003	25	0.0206518	0.0908669	0.772724	PflA_C_D1_103	PflA_C_D1_103_M03745:17:000000000-B5YWL:1:1101:7537:3405_103
PflA	strain003	25	0.0159075	0.0486518	0.673034	PflA_C_D0_106	PflA_C_D0_106_M03745:17:000000000-B5YWL:1:1101:16057:5919_106
PflA	strain003	25	0.0297364	0.0440539	0.325	PflA_T_D3_142	PflA_T_D3_142_M03745:17:000000000-B5YWL:1:1101:17369:4948_142
PflA	strain003	25	0.0373618	0.0765353	0.511836	PflA_T_D3_141	PflA_T_D3_141_M03745:17:000000000-B5YWL:1:1101:10220:2206_141
PflA	strain003	25	0.0219035	0.0327259	0.330699	PflA_T_D3_147	PflA_T_D3_147_M03745:17:000000000-B5YWL:1:1101:11698:2409_147
PflA	strain003	25	0.0389267	0.137862	0.71764	PflA_T_D3_145	PflA_T_D3_145_M03745:17:000000000-B5YWL:1:1101:21321:3286_145
PflA	strain003	25	0.0568833	0.618151	0.907978	PflA_T_D7_388	PflA_T_D7_388_M03745:17:000000000-B5YWL:1:1101:22826:4001_388
PflA	strain003	25	0.061899	0.224199	0.72391	PflA_T_D7_396	PflA_T_D7_396_M03745:17:000000000-B5YWL:1:1101:16409:1878_396
PflA	strain003	25	0.0371084	0.0476505	0.221239	PflA_T_D3_152	PflA_T_D3_152_M03745:17:000000000-B5YWL:1:1101:11852:2904_152
PflA	strain003	25	0.0514288	0.0792024	0.350666	PflA_T_D5_174	PflA_T_D5_174_M03745:17:000000000-B5YWL:1:1101:6132:3396_174
PflA	strain003	25	0.0169785	0.0749442	0.773451	PflA_T_D5_175	PflA_T_D5_175_M03745:17:000000000-B5YWL:1:1101:18921:1857_175
PflA	strain003	25	0.0219037	0.0797501	0.725346	PflA_C_D5_164	PflA_C_D5_164_M03745:17:000000000-B5YWL:1:1101:4120:8651_164
PflA	strain003	25	0.0302225	0.0795784	0.620218	PflA_C_D3_136	PflA_C_D3_136_M03745:17:000000000-B5YWL:1:1101:13753:2698_136
PflA	strain003	25	0.0105316	0.0808119	0.869678	PflA_C_D5_163	PflA_C_D5_163_M03745:17:000000000-B5YWL:1:1101:20837:9711_163
PflA	strain003	25	0.0197754	0.0621837	0.681984	PflA_T_D0_113	PflA_T_D0_113_M03745:17:000000000-B5YWL:1:1101:19593:2490_113
PflA	strain003	25	0.0466649	0.0764799	0.389841	PflA_T_D7_390	PflA_T_D7_390_M03745:17:000000000-B5YWL:1:1101:9912:6518_390
PflA	strain003	25	0.0442494	0.0672371	0.341891	PflA_C_D5_155	PflA_C_D5_155_M03745:17:000000000-B5YWL:1:1101:21745:1830_155
PflA	strain003	25	0.0294064	0.065521	0.551192	PflA_UT-feral_F11	PflA_UT-feral_F11_M01012:82:000000000-AKF65:1:1101:16508:2314_261
PflA	strain003	25	0.0140809	0.0994885	0.858467	PflA_FL_A11	PflA_FL_A11_M01012:82:000000000-AKF65:1:1101:18468:2883_329
PflA	strain004	24	0.0145923	0.0303263	0.518822	PflA_UT-feral_F6	PflA_UT-feral_F6_M01012:82:000000000-AKF65:1:1101:6600:6014_221
PflA	strain004	24	0.038995	0.0993598	0.607538	PflA_C_D3_140	PflA_C_D3_140_M03745:17:000000000-B5YWL:1:1101:8776:2470_140
PflA	strain004	24	0.0144429	0.058011	0.751032	PflA_C_D7_387	PflA_C_D7_387_M03745:17:000000000-B5YWL:1:1103:23398:13865_387
PflA	strain004	24	0.0457384	0.109235	0.581283	PflA_C_D0_108	PflA_C_D0_108_M03745:17:000000000-B5YWL:1:1101:22296:6193_108
PflA	strain004	24	0.0448806	0.0993072	0.548062	PflA_C_D0_100	PflA_C_D0_100_M03745:17:000000000-B5YWL:1:1101:9292:5279_100
PflA	strain004	24	0.0305875	0.134583	0.772724	PflA_C_D1_103	PflA_C_D1_103_M03745:17:000000000-B5YWL:1:1101:11389:1834_103
PflA	strain004	24	0.021785	0.0666276	0.673034	PflA_C_D0_106	PflA_C_D0_106_M03745:17:000000000-B5YWL:1:1101:13573:2141_106
PflA	strain004	24	0.0401565	0.0594911	0.325	PflA_T_D3_142	PflA_T_D3_142_M03745:17:000000000-B5YWL:1:1101:9167:3397_142
PflA	strain004	24	0.0515024	0.105502	0.511836	PflA_T_D3_141	PflA_T_D3_141_M03745:17:000000000-B5YWL:1:1101:5283:3968_141
PflA	strain004	24	0.0266277	0.0397844	0.330699	PflA_T_D3_147	PflA_T_D3_147_M03745:17:000000000-B5YWL:1:1101:25158:4888_147
PflA	strain004	24	0.0455736	0.0585207	0.221239	PflA_T_D3_152	PflA_T_D3_152_M03745:17:000000000-B5YWL:1:1101:21488:3080_152
PflA	strain004	24	0.0445283	0.0685754	0.350666	PflA_T_D5_174	PflA_T_D5_174_M03745:17:000000000-B5YWL:1:1101:25838:4023_174
PflA	strain004	24	0.0140404	0.0619751	0.773451	PflA_T_D5_175	PflA_T_D5_175_M03745:17:000000000-B5YWL:1:1101:16417:2456_175
PflA	strain004	24	0.0337885	0.0972815	0.652673	PflA_T_D7_395	PflA_T_D7_395_M03745:17:000000000-B5YWL:1:1101:15158:2111_395
PflA	strain004	24	0.0336661	0.0754815	0.553982	PflA_T_D5_178	PflA_T_D5_178_M03745:17:000000000-B5YWL:1:1101:12185:3473_178
PflA	strain004	24	0.0303826	0.110621	0.725346	PflA_C_D5_164	PflA_C_D5_164_M03745:17:000000000-B5YWL:1:1101:9956:10046_164
PflA	strain004	24	0.039115	0.102993	0.620218	PflA_C_D3_136	PflA_C_D3_136_M03745:17:000000000-B5YWL:1:1101:12392:2126_136
PflA	strain004	24	0.0133267	0.10226	0.869678	PflA_C_D5_163	PflA_C_D5_163_M03745:17:000000000-B5YWL:1:1101:12337:6266_163
PflA	strain004	24	0.0238163	0.0748904	0.681984	PflA_T_D0_113	PflA_T_D0_113_M03745:17:000000000-B5YWL:1:1101:18041:2257_113
PflA	strain004	24	0.0482468	0.0790724	0.389841	PflA_T_D7_390	PflA_T_D7_390_M03745:17:000000000-B5YWL:1:1101:11712:2862_390
PflA	strain004	24	0.0501907	0.0762649	0.341891	PflA_C_D5_155	PflA_C_D5_155_M03745:17:000000000-B5YWL:1:1101:11492:2244_155
PflA	strain004	24	0.0111072	0.0436047	0.745275	PflA_C_D3_129	PflA_C_D3_129_M03745:17:000000000-B5YWL:1:1101:17412:6402_129
PflA	strain004	24	0.041634	0.0927657	0.551192	PflA_UT-feral_F11	PflA_UT-feral_F11_M01012:82:000000000-AKF65:1:1101:7913:2317_261
PflA	strain004	24	0.0194382	0.13734	0.858467	PflA_FL_A11	PflA_FL_A11_M01012:82:000000000-AKF65:1:1101:6162:4729_329
PflA	strain005	23	0.0652243	0.103797	0.371619	PflA_control_C1	PflA_control_C1_M01012:82:000000000-AKF65:1:1101:10343:3262_280
PflA	strain005	23	0.0661621	0.190963	0.653534	PflA_C_D7_192	PflA_C_D7_192_M03745:17:000000000-B5YWL:1:1101:14554:2345_192
PflA	strain005	23	0.0563837	0.112866	0.500438	PflA_vanco_V2	PflA_vanco_V2_M01012:82:000000000-AKF65:1:1101:10966:4330_263
PflA	strain005	23	0.0383138	0.214632	0.82149	PflA_C_D7_185	PflA_C_D7_185_M03745:17:000000000-B5YWL:1:1101:13727:2611_185
PflA	strain005	23	0.0110097	0.0243612	0.548062	PflA_C_D0_100	PflA_C_D0_100_M03745:17:000000000-B5YWL:1:1101:11311:17059_100
PflA	strain005	23	0.0555622	0.127554	0.564402	PflA_C_D0_107	PflA_C_D0_107_M03745:17:000000000-B5YWL:1:1101:16755:2213_107
PflA	strain005	23	0.0496454	0.12886	0.614735	PflA_oxy_Oxy1	PflA_oxy_Oxy1_M01012:82:000000000-AKF65:1:1101:22193:6065_287
PflA	strain005	23	0.0744167	0.124875	0.40407	PflA_oxy_Oxy2	PflA_oxy_Oxy2_M01012:82:000000000-AKF65:1:1101:21016:4806_256
PflA	strain005	23	0.0671466	0.101888	0.340979	PflA_T_D5_169	PflA_T_D5_169_M03745:17:000000000-B5YWL:1:1101:13492:2024_169
PflA	strain005	23	0.0151306	0.0540921	0.72028	PflA_T_D3_150	PflA_T_D3_150_M03745:17:000000000-B5YWL:1:1101:21397:3111_150
PflA	strain005	23	0.0317599	0.0439914	0.278044	PflA_T_D3_151	PflA_T_D3_151_M03745:17:000000000-B5YWL:1:1101:20044:2755_151
PflA	strain005	23	0.0685833	0.168316	0.592533	PflA_T_D7_392	PflA_T_D7_392_M03745:17:000000000-B5YWL:1:1101:18065:3960_392
PflA	strain005	23	0.0454171	0.0746847	0.391882	PflA_T_D5_172	PflA_T_D5_172_M03745:17:000000000-B5YWL:1:1101:9609:2183_172
PflA	strain005	23	0.0726342	0.406871	0.821481	PflA_T_D7_391	PflA_T_D7_391_M03745:17:000000000-B5YWL:1:1101:10498:1975_391
PflA	strain005	23	0.0108133	0.0477304	0.773451	PflA_T_D5_175	PflA_T_D5_175_M03745:17:000000000-B5YWL:1:1101:17486:2632_175
PflA	strain005	23	0.0509112	0.115334	0.558577	PflA_T_D0_123	PflA_T_D0_123_M03745:17:000000000-B5YWL:1:1101:10086:3094_123
PflA	strain005	23	0.030894	0.0680415	0.545954	PflA_C_D3_139	PflA_C_D3_139_M03745:17:000000000-B5YWL:1:1101:11669:2751_139
PflA	strain005	23	0.0386441	0.079516	0.514009	PflA_kana_K3	PflA_kana_K3_M01012:82:000000000-AKF65:1:1101:11596:1677_272
PflA	strain005	23	0.0452013	0.0961861	0.530065	PflA_tylo_Ty4	PflA_tylo_Ty4_M01012:82:000000000-AKF65:1:1101:15664:2970_377
PflA	strain005	23	0.0585171	0.103808	0.436293	PflA_T_D0_112	PflA_T_D0_112_M03745:17:000000000-B5YWL:1:1101:25352:5192_112
PflA	strain005	23	0.0548466	0.0878752	0.375858	PflA_C_D5_153	PflA_C_D5_153_M03745:17:000000000-B5YWL:1:1101:14724:2294_153
PflA	strain005	23	0.0729875	0.174826	0.582512	PflA_T_D7_397	PflA_T_D7_397_M03745:17:000000000-B5YWL:1:1101:22129:3520_397
PflA	strain005	23	0.0528561	0.0985195	0.463496	PflA_T_D0_126	PflA_T_D0_126_M03745:17:000000000-B5YWL:1:1101:22723:5370_126
PflA	strain006	23	0.0488986	0.118494	0.587331	PflA_T_D5_173	PflA_T_D5_173_M03745:17:000000000-B5YWL:1:1101:14551:2764_173
PflA	strain006	23	0.0231156	0.0588988	0.607538	PflA_C_D3_140	PflA_C_D3_140_M03745:17:000000000-B5YWL:1:1101:22201:4915_140
PflA	strain006	23	0.0206327	0.0828729	0.751032	PflA_C_D7_387	PflA_C_D7_387_M03745:17:000000000-B5YWL:1:1105:9006:15114_387
PflA	strain006	23	0.0259535	0.0619835	0.581283	PflA_C_D0_108	PflA_C_D0_108_M03745:17:000000000-B5YWL:1:1101:9506:5264_108
PflA	strain006	23	0.0277432	0.0613872	0.548062	PflA_C_D0_100	PflA_C_D0_100_M03745:17:000000000-B5YWL:1:1101:10790:2946_100
PflA	strain006	23	0.0178673	0.0786152	0.772724	PflA_C_D1_103	PflA_C_D1_103_M03745:17:000000000-B5YWL:1:1101:22254:4314_103
PflA	strain006	23	0.0105411	0.0322392	0.673034	PflA_C_D0_106	PflA_C_D0_106_M03745:17:000000000-B5YWL:1:1101:27084:9531_106
PflA	strain006	23	0.0247941	0.036732	0.325	PflA_T_D3_142	PflA_T_D3_142_M03745:17:000000000-B5YWL:1:1101:8155:2682_142
PflA	strain006	23	0.0300142	0.0614838	0.511836	PflA_T_D3_141	PflA_T_D3_141_M03745:17:000000000-B5YWL:1:1101:17837:2629_141
PflA	strain006	23	0.017351	0.025924	0.330699	PflA_T_D3_147	PflA_T_D3_147_M03745:17:000000000-B5YWL:1:1101:20976:9294_147
PflA	strain006	23	0.0306595	0.108583	0.71764	PflA_T_D3_145	PflA_T_D3_145_M03745:17:000000000-B5YWL:1:1101:6339:3346_145
PflA	strain006	23	0.0592848	0.21473	0.72391	PflA_T_D7_396	PflA_T_D7_396_M03745:17:000000000-B5YWL:1:1101:18170:1853_396
PflA	strain006	23	0.0298076	0.0382757	0.221239	PflA_T_D3_152	PflA_T_D3_152_M03745:17:000000000-B5YWL:1:1101:19660:2174_152
PflA	strain006	23	0.0499269	0.0768894	0.350666	PflA_T_D5_174	PflA_T_D5_174_M03745:17:000000000-B5YWL:1:1101:11254:3542_174
PflA	strain006	23	0.0144257	0.063676	0.773451	PflA_T_D5_175	PflA_T_D5_175_M03745:17:000000000-B5YWL:1:1101:17017:2915_175
PflA	strain006	23	0.0330276	0.07405	0.553982	PflA_T_D5_178	PflA_T_D5_178_M03745:17:000000000-B5YWL:1:1101:17609:2646_178
PflA	strain006	23	0.0162511	0.0591694	0.725346	PflA_C_D5_164	PflA_C_D5_164_M03745:17:000000000-B5YWL:1:1101:25632:8552_164
PflA	strain006	23	0.0246302	0.0648536	0.620218	PflA_C_D3_136	PflA_C_D3_136_M03745:17:000000000-B5YWL:1:1101:20221:2372_136
PflA	strain006	23	0.0152339	0.0479028	0.681984	PflA_T_D0_113	PflA_T_D0_113_M03745:17:000000000-B5YWL:1:1101:9418:2414_113
PflA	strain006	23	0.0483347	0.0792165	0.389841	PflA_T_D7_390	PflA_T_D7_390_M03745:17:000000000-B5YWL:1:1101:19700:2030_390
PflA	strain006	23	0.0344507	0.0523479	0.341891	PflA_C_D5_155	PflA_C_D5_155_M03745:17:000000000-B5YWL:1:1101:10808:1959_155
PflA	strain006	23	0.0199498	0.0444507	0.551192	PflA_UT-feral_F11	PflA_UT-feral_F11_M01012:82:000000000-AKF65:1:1101:17672:4961_261
PflA	strain006	23	0.0110403	0.0780051	0.858467	PflA_FL_A11	PflA_FL_A11_M01012:82:000000000-AKF65:1:1101:21176:5467_329
PflA	strain007	23	0.0521872	0.0905888	0.423911	PflA_vanco_V1	PflA_vanco_V1_M01012:82:000000000-AKF65:1:1101:7586:3898_255
PflA	strain007	23	0.0116919	0.0469613	0.751032	PflA_C_D7_387	PflA_C_D7_387_M03745:17:000000000-B5YWL:1:1107:7966:6617_387
PflA	strain007	23	0.0104865	0.0454545	0.769296	PflA_T_D0_122	PflA_T_D0_122_M03745:17:000000000-B5YWL:1:1101:20124:1924_122
PflA	strain007	23	0.0643916	0.0990945	0.3502	PflA_T_D5_180	PflA_T_D5_180_M03745:17:000000000-B5YWL:1:1101:19134:2430_180
PflA	strain007	23	0.0190611	0.0765338	0.750945	PflA_C_D7_189	PflA_C_D7_189_M03745:17:000000000-B5YWL:1:1101:19929:4284_189
PflA	strain007	23	0.0312254	0.0857194	0.635726	PflA_C_D7_186	PflA_C_D7_186_M03745:17:000000000-B5YWL:1:1101:23136:3322_186
PflA	strain007	23	0.0338146	0.090095	0.624679	PflA_T_D3_146	PflA_T_D3_146_M03745:17:000000000-B5YWL:1:1101:10515:5429_146
PflA	strain007	23	0.0124525	0.0602159	0.793202	PflA_C_D5_162	PflA_C_D5_162_M03745:17:000000000-B5YWL:1:1101:26604:7711_162
PflA	strain007	23	0.0134191	0.0219084	0.38749	PflA_FL_A4	PflA_FL_A4_M01012:82:000000000-AKF65:1:1101:14554:5876_222
PflA	strain007	23	0.037059	0.102146	0.637197	PflA_FL_A5	PflA_FL_A5_M01012:82:000000000-AKF65:1:1101:17326:3730_230
PflA	strain007	23	0.0521327	0.0876911	0.405496	PflA_tylo_Ty3	PflA_tylo_Ty3_M01012:82:000000000-AKF65:1:1101:13784:4230_369
PflA	strain007	23	0.0545708	0.0762065	0.283909	PflA_tylo_Ty2	PflA_tylo_Ty2_M01012:82:000000000-AKF65:1:1101:23952:3120_361
PflA	strain007	23	0.0502559	0.110558	0.545435	PflA_tylo_Ty1	PflA_tylo_Ty1_M01012:82:000000000-AKF65:1:1101:16649:1773_353
[truncated: 3,639 more rows]
